# Supplementary material for: Concurrence of FGFR1 mutations modulates oncogenesis in glioneuronal tumors
Source: EMBO J. 2025 Oct 31;44(24):7513–40. doi: 10.1038/s44318-025-00600-3 (PMC12705663; doi:10.1038/s44318-025-00600-3)
Supplement: Supplementary file 5 — Source data Fig. 2 [file 44318_2025_600_MOESM5_ESM.zip]

Archive with 90 entries (84 files):
- Figure 2/
- __MACOSX/._Figure 2
- Figure 2/2G/
- __MACOSX/Figure 2/._2G
- Figure 2/2F/
- __MACOSX/Figure 2/._2F
- Figure 2/2C/
- __MACOSX/Figure 2/._2C
- Figure 2/2E/
- __MACOSX/Figure 2/._2E
- Figure 2/2G/EMBOJ-2025-120199_Dataset EV1.xlsx
- __MACOSX/Figure 2/2G/._EMBOJ-2025-120199_Dataset EV1.xlsx
- Figure 2/2F/EMBOJ-2025-120199_Dataset EV1.xlsx
- __MACOSX/Figure 2/2F/._EMBOJ-2025-120199_Dataset EV1.xlsx
- Figure 2/2C/Fig 2C_pFGFR1.tif
- __MACOSX/Figure 2/2C/._Fig 2C_pFGFR1.tif
- Figure 2/2C/WB 2C.pptx
- __MACOSX/Figure 2/2C/._WB 2C.pptx
- Figure 2/2C/Fig 2C_TUB.tif
- __MACOSX/Figure 2/2C/._Fig 2C_TUB.tif
- Figure 2/2C/tubulin original.jpg
- __MACOSX/Figure 2/2C/._tubulin original.jpg
- Figure 2/2C/2C replicates/
- __MACOSX/Figure 2/2C/._2C replicates
- Figure 2/2C/pFGFR1 original.jpg
- __MACOSX/Figure 2/2C/._pFGFR1 original.jpg
- Figure 2/2C/Fig 2C_FLAG.tif
- __MACOSX/Figure 2/2C/._Fig 2C_FLAG.tif
- Figure 2/2C/README.txt
- __MACOSX/Figure 2/2C/._README.txt
- Figure 2/2C/flag original.jpg
- __MACOSX/Figure 2/2C/._flag original.jpg
- Figure 2/2E/EMBOJ-2025-120199_Dataset EV1.xlsx
- __MACOSX/Figure 2/2E/._EMBOJ-2025-120199_Dataset EV1.xlsx
- Figure 2/2C/2C replicates/hek expr pfgftub 12s 2024.05.16_11.22.40_Ch+Marker.jpg
- __MACOSX/Figure 2/2C/2C replicates/._hek expr pfgftub 12s 2024.05.16_11.22.40_Ch+Marker.jpg
- Figure 2/2C/2C replicates/hek tubs expsign 1m 2023.11.15_12.44.51_Ch+Marker.jpg
- __MACOSX/Figure 2/2C/2C replicates/._hek tubs expsign 1m 2023.11.15_12.44.51_Ch+Marker.jpg
- Figure 2/2C/2C replicates/retub exprflag 8s 2024.05.17_14.15.14_Ch+Marker.jpg
- __MACOSX/Figure 2/2C/2C replicates/._retub exprflag 8s 2024.05.17_14.15.14_Ch+Marker.jpg
- Figure 2/2C/2C replicates/hekExp.pfgfrperk 0s 2023.11.28_16.11.01_Ch+Marker.jpg
- __MACOSX/Figure 2/2C/2C replicates/._hekExp.pfgfrperk 0s 2023.11.28_16.11.01_Ch+Marker.jpg
- Figure 2/2C/2C replicates/hekExp.flagErk 1m 2023.11.28_16.23.10_Ch+Marker.jpg
- __MACOSX/Figure 2/2C/2C replicates/._hekExp.flagErk 1m 2023.11.28_16.23.10_Ch+Marker.jpg
- Figure 2/2C/2C replicates/hekExp.flagErk 1mm 2023.11.28_16.25.52_Ch+Marker.jpg
- __MACOSX/Figure 2/2C/2C replicates/._hekExp.flagErk 1mm 2023.11.28_16.25.52_Ch+Marker.jpg
- Figure 2/2C/2C replicates/tunic 4 tub 11s 2024.07.10_11.01.20_Ch+Marker.jpg
- __MACOSX/Figure 2/2C/2C replicates/._tunic 4 tub 11s 2024.07.10_11.01.20_Ch+Marker.jpg
- Figure 2/2C/2C replicates/tunic 4 pfgfr 2024.07.10_10.45.15_Ch+Marker.jpg
- __MACOSX/Figure 2/2C/2C replicates/._tunic 4 pfgfr 2024.07.10_10.45.15_Ch+Marker.jpg
- Figure 2/2C/2C replicates/tunic 4 tub 5s 2024.07.10_10.54.17_Ch+Marker.jpg
- __MACOSX/Figure 2/2C/2C replicates/._tunic 4 tub 5s 2024.07.10_10.54.17_Ch+Marker.jpg
- Figure 2/2C/2C replicates/expr flagtub 8s 2024.04.24_11.15.34_Ch+Marker.jpg
- __MACOSX/Figure 2/2C/2C replicates/._expr flagtub 8s 2024.04.24_11.15.34_Ch+Marker.jpg
- Figure 2/2C/2C replicates/re expr flagfosf 0.3 2024.05.09_14.08.32_Ch+Marker.jpg
- __MACOSX/Figure 2/2C/2C replicates/._re expr flagfosf 0.3 2024.05.09_14.08.32_Ch+Marker.jpg
- Figure 2/2C/2C replicates/early2exp flagtub 3s 2024.07.17_14.46.43_Ch+Marker.jpg
- __MACOSX/Figure 2/2C/2C replicates/._early2exp flagtub 3s 2024.07.17_14.46.43_Ch+Marker.jpg
- Figure 2/2C/2C replicates/expr pfgfrtub 1s 2024.04.24_11.01.06_Ch+Marker.jpg
- __MACOSX/Figure 2/2C/2C replicates/._expr pfgfrtub 1s 2024.04.24_11.01.06_Ch+Marker.jpg
- Figure 2/2C/2C replicates/hekexpr early tub 31 2024.07.17_14.56.14_Ch+Marker.jpg
- __MACOSX/Figure 2/2C/2C replicates/._hekexpr early tub 31 2024.07.17_14.56.14_Ch+Marker.jpg
- Figure 2/2C/2C replicates/hek expr flag 5s 2023.11.15_12.29.37_Ch+Marker.jpg
- __MACOSX/Figure 2/2C/2C replicates/._hek expr flag 5s 2023.11.15_12.29.37_Ch+Marker.jpg
- Figure 2/2C/2C replicates/hek expr2 pfgfr 5s 2023.11.15_12.19.51_Ch+Marker.jpg
- __MACOSX/Figure 2/2C/2C replicates/._hek expr2 pfgfr 5s 2023.11.15_12.19.51_Ch+Marker.jpg
- Figure 2/2C/2C replicates/re expr flag 10s 2024.05.09_14.15.05_Ch+Marker.jpg
- __MACOSX/Figure 2/2C/2C replicates/._re expr flag 10s 2024.05.09_14.15.05_Ch+Marker.jpg
- Figure 2/2C/2C replicates/hekExp.flagtubErk 5s 2023.11.28_16.12.27_Ch+Marker.jpg
- __MACOSX/Figure 2/2C/2C replicates/._hekExp.flagtubErk 5s 2023.11.28_16.12.27_Ch+Marker.jpg
- Figure 2/2C/2C replicates/hek expr pfgfr 0.5s 2024.05.16_11.15.48_Ch+Marker.jpg
- __MACOSX/Figure 2/2C/2C replicates/._hek expr pfgfr 0.5s 2024.05.16_11.15.48_Ch+Marker.jpg
- Figure 2/2C/2C replicates/hekExp.pfgfrperk 5s 2023.11.28_16.09.30_Ch+Marker.jpg
- __MACOSX/Figure 2/2C/2C replicates/._hekExp.pfgfrperk 5s 2023.11.28_16.09.30_Ch+Marker.jpg
- Figure 2/2C/2C replicates/hek expr flagtub 5s 2024.05.16_11.26.14_Ch+Marker.jpg
- __MACOSX/Figure 2/2C/2C replicates/._hek expr flagtub 5s 2024.05.16_11.26.14_Ch+Marker.jpg
- Figure 2/2C/2C replicates/early2exp flagtub 5s 2024.07.17_14.47.55_Ch+Marker.jpg
- __MACOSX/Figure 2/2C/2C replicates/._early2exp flagtub 5s 2024.07.17_14.47.55_Ch+Marker.jpg
- Figure 2/2C/2C replicates/expr pfgfrtub 2.5s 2024.04.24_11.05.17_Ch+Marker.jpg
- __MACOSX/Figure 2/2C/2C replicates/._expr pfgfrtub 2.5s 2024.04.24_11.05.17_Ch+Marker.jpg
- Figure 2/2C/2C replicates/hek expr2 pfgfr 0.1s 2023.11.15_12.15.45_Ch+Marker.jpg
- __MACOSX/Figure 2/2C/2C replicates/._hek expr2 pfgfr 0.1s 2023.11.15_12.15.45_Ch+Marker.jpg
- Figure 2/2C/2C replicates/hekexpr flag 5s 2024.05.08_11.23.37_Ch+Marker.jpg
- __MACOSX/Figure 2/2C/2C replicates/._hekexpr flag 5s 2024.05.08_11.23.37_Ch+Marker.jpg
- Figure 2/2C/2C replicates/tunic 4 flag 4s 2024.07.10_10.58.24_Ch+Marker.jpg
- __MACOSX/Figure 2/2C/2C replicates/._tunic 4 flag 4s 2024.07.10_10.58.24_Ch+Marker.jpg
- Figure 2/2C/2C replicates/hekexpr fosfo 3s 2024.05.08_11.51.26_Ch+Marker.jpg
- __MACOSX/Figure 2/2C/2C replicates/._hekexpr fosfo 3s 2024.05.08_11.51.26_Ch+Marker.jpg
- Figure 2/2C/2C replicates/early2exp pfgfr 0.3s 2024.07.17_14.40.00_Ch+Marker.jpg
- __MACOSX/Figure 2/2C/2C replicates/._early2exp pfgfr 0.3s 2024.07.17_14.40.00_Ch+Marker.jpg
