# Supplementary material for: Concurrence of FGFR1 mutations modulates oncogenesis in glioneuronal tumors
Source: EMBO J. 2025 Oct 31;44(24):7513–40. doi: 10.1038/s44318-025-00600-3 (PMC12705663; doi:10.1038/s44318-025-00600-3)
Supplement: Supplementary file 6 — Source data Fig. 3 [file 44318_2025_600_MOESM6_ESM.zip]

Archive with 170 entries (163 files):
- Figure 3/
- __MACOSX/._Figure 3
- Figure 3/3E/
- __MACOSX/Figure 3/._3E
- Figure 3/3C/
- __MACOSX/Figure 3/._3C
- Figure 3/3D/
- __MACOSX/Figure 3/._3D
- Figure 3/3A/
- __MACOSX/Figure 3/._3A
- Figure 3/3E/pFGFR1+pERK K,KR,R original.jpg
- __MACOSX/Figure 3/3E/._pFGFR1+pERK K,KR,R original.jpg
- Figure 3/3E/tub (pFGFR1 membrane) K,KR,R original.jpg
- __MACOSX/Figure 3/3E/._tub (pFGFR1 membrane) K,KR,R original.jpg
- Figure 3/3E/ERK WT,N,NR + K,KR,R original.jpg
- __MACOSX/Figure 3/3E/._ERK WT,N,NR + K,KR,R original.jpg
- Figure 3/3E/flag WT, N, NR + K,KR,R original.jpg
- __MACOSX/Figure 3/3E/._flag WT, N, NR + K,KR,R original.jpg
- Figure 3/3E/3E replicates/
- __MACOSX/Figure 3/3E/._3E replicates
- Figure 3/3E/tub (pFGFR1 membrane) WT,N,NR original.jpg
- __MACOSX/Figure 3/3E/._tub (pFGFR1 membrane) WT,N,NR original.jpg
- Figure 3/3E/pFGFR1+pERK WT,N,NR original.jpg
- __MACOSX/Figure 3/3E/._pFGFR1+pERK WT,N,NR original.jpg
- Figure 3/3E/WB 3D-E.pptx
- __MACOSX/Figure 3/3E/._WB 3D-E.pptx
- Figure 3/3E/README.txt
- __MACOSX/Figure 3/3E/._README.txt
- Figure 3/3E/tub WT,N,NR + K,KR,R original.jpg
- __MACOSX/Figure 3/3E/._tub WT,N,NR + K,KR,R original.jpg
- Figure 3/3C/N546K_R661P, FGFR1.tif
- __MACOSX/Figure 3/3C/._N546K_R661P, FGFR1.tif
- Figure 3/3C/N546K_R661P, Tubulin.tif
- __MACOSX/Figure 3/3C/._N546K_R661P, Tubulin.tif
- Figure 3/3C/R661P, Tubulin.tif
- __MACOSX/Figure 3/3C/._R661P, Tubulin.tif
- Figure 3/3C/WT, FGFR1.tif
- __MACOSX/Figure 3/3C/._WT, FGFR1.tif
- Figure 3/3C/K656E, DAPI.tif
- __MACOSX/Figure 3/3C/._K656E, DAPI.tif
- Figure 3/3C/WT, Tubulin.tif
- __MACOSX/Figure 3/3C/._WT, Tubulin.tif
- Figure 3/3C/N546K, FGFR1.tif
- __MACOSX/Figure 3/3C/._N546K, FGFR1.tif
- Figure 3/3C/R661P, Merge.tif
- __MACOSX/Figure 3/3C/._R661P, Merge.tif
- Figure 3/3C/K656E, Merge.tif
- __MACOSX/Figure 3/3C/._K656E, Merge.tif
- Figure 3/3C/N546K, DAPI.tif
- __MACOSX/Figure 3/3C/._N546K, DAPI.tif
- Figure 3/3C/K656E_R661P, Merge.tif
- __MACOSX/Figure 3/3C/._K656E_R661P, Merge.tif
- Figure 3/3C/K656E_R661P, DAPI.tif
- __MACOSX/Figure 3/3C/._K656E_R661P, DAPI.tif
- Figure 3/3C/K656E_R661P, FGFR1.tif
- __MACOSX/Figure 3/3C/._K656E_R661P, FGFR1.tif
- Figure 3/3C/R661P, DAPI.tif
- __MACOSX/Figure 3/3C/._R661P, DAPI.tif
- Figure 3/3C/K656E_R661P, Tubulin.tif
- __MACOSX/Figure 3/3C/._K656E_R661P, Tubulin.tif
- Figure 3/3C/K656E, FGFR1.tif
- __MACOSX/Figure 3/3C/._K656E, FGFR1.tif
- Figure 3/3C/K656E, Tubulin.tif
- __MACOSX/Figure 3/3C/._K656E, Tubulin.tif
- Figure 3/3C/N546K_R661P, DAPI.tif
- __MACOSX/Figure 3/3C/._N546K_R661P, DAPI.tif
- Figure 3/3C/N546K, Merge.tif
- __MACOSX/Figure 3/3C/._N546K, Merge.tif
- Figure 3/3C/WT, DAPI.tif
- __MACOSX/Figure 3/3C/._WT, DAPI.tif
- Figure 3/3C/R661P, FGFR1.tif
- __MACOSX/Figure 3/3C/._R661P, FGFR1.tif
- Figure 3/3C/N546K, Tubulin.tif
- __MACOSX/Figure 3/3C/._N546K, Tubulin.tif
- Figure 3/3C/N546K_R661P, Merge.tif
- __MACOSX/Figure 3/3C/._N546K_R661P, Merge.tif
- Figure 3/3C/WT, Merge.tif
- __MACOSX/Figure 3/3C/._WT, Merge.tif
- Figure 3/3D/NR-K_pFGFR.tif
- __MACOSX/Figure 3/3D/._NR-K_pFGFR.tif
- Figure 3/3D/flag+tub NR, K original.jpg
- __MACOSX/Figure 3/3D/._flag+tub NR, K original.jpg
- Figure 3/3D/Flag WT, N original.jpg
- __MACOSX/Figure 3/3D/._Flag WT, N original.jpg
- Figure 3/3D/NR-K_tub.tif
- __MACOSX/Figure 3/3D/._NR-K_tub.tif
- Figure 3/3D/flag KR, R original.jpg
- __MACOSX/Figure 3/3D/._flag KR, R original.jpg
- Figure 3/3D/pFGFR1 KR, R original.jpg
- __MACOSX/Figure 3/3D/._pFGFR1 KR, R original.jpg
- Figure 3/3D/KR-R_Tub.tif
- __MACOSX/Figure 3/3D/._KR-R_Tub.tif
- Figure 3/3D/KR-R_Flag.tif
- __MACOSX/Figure 3/3D/._KR-R_Flag.tif
- Figure 3/3D/KR-R_pFGFR.tif
- __MACOSX/Figure 3/3D/._KR-R_pFGFR.tif
- Figure 3/3D/Tub WT, N original.jpg
- __MACOSX/Figure 3/3D/._Tub WT, N original.jpg
- Figure 3/3D/tub (pFGFR1 membrane) WT, N original.jpg
- __MACOSX/Figure 3/3D/._tub (pFGFR1 membrane) WT, N original.jpg
- Figure 3/3D/WB 3D-E.pptx
- __MACOSX/Figure 3/3D/._WB 3D-E.pptx
- Figure 3/3D/tub (pFGFR1 membrane) NR, K original.jpg
- __MACOSX/Figure 3/3D/._tub (pFGFR1 membrane) NR, K original.jpg
- Figure 3/3D/README.txt
- __MACOSX/Figure 3/3D/._README.txt
- Figure 3/3D/pFGFR1 NR, K original.jpg
- __MACOSX/Figure 3/3D/._pFGFR1 NR, K original.jpg
- Figure 3/3D/pFGFR1 WT, N original.jpg
- __MACOSX/Figure 3/3D/._pFGFR1 WT, N original.jpg
- Figure 3/3D/tub KR, R original.jpg
- __MACOSX/Figure 3/3D/._tub KR, R original.jpg
- Figure 3/3D/tub (pFGFR1 membrane) KR, R original.jpg
- __MACOSX/Figure 3/3D/._tub (pFGFR1 membrane) KR, R original.jpg
- Figure 3/3D/3D replicates/
- __MACOSX/Figure 3/3D/._3D replicates
- Figure 3/3D/NR-K_Flag.tif
- __MACOSX/Figure 3/3D/._NR-K_Flag.tif
- Figure 3/3A/README Fig 3A.txt
- __MACOSX/Figure 3/3A/._README Fig 3A.txt
- Figure 3/3A/flag for R.xlsx
- __MACOSX/Figure 3/3A/._flag for R.xlsx
- Figure 3/3E/3E replicates/inh3k ptub 5s 2025.07.01_12.20.38_Ch+Marker.jpg
- __MACOSX/Figure 3/3E/3E replicates/._inh3k ptub 5s 2025.07.01_12.20.38_Ch+Marker.jpg
- Figure 3/3E/3E replicates/inh3wt pffrtbpek 1.5 2025.07.01_12.06.02_Ch+Marker.jpg
- __MACOSX/Figure 3/3E/3E replicates/._inh3wt pffrtbpek 1.5 2025.07.01_12.06.02_Ch+Marker.jpg
- Figure 3/3E/3E replicates/inh3wt erk 2s 2025.07.01_12.27.06_Ch+Marker.jpg
- __MACOSX/Figure 3/3E/3E replicates/._inh3wt erk 2s 2025.07.01_12.27.06_Ch+Marker.jpg
- Figure 3/3E/3E replicates/inh3 flag inc.extrem 2025.07.10_15.22.51-12_Ch.tif
- __MACOSX/Figure 3/3E/3E replicates/._inh3 flag inc.extrem 2025.07.10_15.22.51-12_Ch.tif
- Figure 3/3E/3E replicates/inh3wt tub 2s 2025.07.01_12.25.28_Ch+Marker.jpg
- __MACOSX/Figure 3/3E/3E replicates/._inh3wt tub 2s 2025.07.01_12.25.28_Ch+Marker.jpg
- Figure 3/3E/3E replicates/inh3k tub 2s 2025.07.01_12.31.44_Ch+Marker.jpg
- __MACOSX/Figure 3/3E/3E replicates/._inh3k tub 2s 2025.07.01_12.31.44_Ch+Marker.jpg
- Figure 3/3E/3E replicates/inh3wt ptub 5s 2025.07.01_12.08.57_Ch+Marker.jpg
- __MACOSX/Figure 3/3E/3E replicates/._inh3wt ptub 5s 2025.07.01_12.08.57_Ch+Marker.jpg
- Figure 3/3E/3E replicates/inh3k pgfrtbprk 1.5 2025.07.01_12.17.57_Ch+Marker.jpg
- __MACOSX/Figure 3/3E/3E replicates/._inh3k pgfrtbprk 1.5 2025.07.01_12.17.57_Ch+Marker.jpg
- Figure 3/3E/3E replicates/inh3k pfgfr 15s 2025.07.01_12.22.02_Ch+Marker.jpg
- __MACOSX/Figure 3/3E/3E replicates/._inh3k pfgfr 15s 2025.07.01_12.22.02_Ch+Marker.jpg
- Figure 3/3E/3E replicates/inh3wt perk 10s 2025.07.01_12.12.47_Ch+Marker.jpg
- __MACOSX/Figure 3/3E/3E replicates/._inh3wt perk 10s 2025.07.01_12.12.47_Ch+Marker.jpg
- Figure 3/3E/3E replicates/inh3 flag inc.extrem 2025.07.10_15.22.51-09_Ch.jpg
- __MACOSX/Figure 3/3E/3E replicates/._inh3 flag inc.extrem 2025.07.10_15.22.51-09_Ch.jpg
- Figure 3/3E/3E replicates/inh3 tubs 3s 2025.07.10_15.03.18_Ch+Marker.jpg
- __MACOSX/Figure 3/3E/3E replicates/._inh3 tubs 3s 2025.07.10_15.03.18_Ch+Marker.jpg
- Figure 3/3D/3D replicates/time 2nr,k flag 30s 2025.06.13_12.50.29_Ch+Marker.jpg
- __MACOSX/Figure 3/3D/3D replicates/._time 2nr,k flag 30s 2025.06.13_12.50.29_Ch+Marker.jpg
- Figure 3/3D/3D replicates/time2nrk pfgfr 0.1s 2025.06.13_12.08.23_Ch+Marker.jpg
- __MACOSX/Figure 3/3D/3D replicates/._time2nrk pfgfr 0.1s 2025.06.13_12.08.23_Ch+Marker.jpg
- Figure 3/3D/3D replicates/time2kr,r flagtub 1s 2025.06.20_12.17.24_Ch+Marker.jpg
- __MACOSX/Figure 3/3D/3D replicates/._time2kr,r flagtub 1s 2025.06.20_12.17.24_Ch+Marker.jpg
- Figure 3/3D/3D replicates/time2krr pfgrtub 0.5 2025.06.18_12.04.19_Ch+Marker.jpg
- __MACOSX/Figure 3/3D/3D replicates/._time2krr pfgrtub 0.5 2025.06.18_12.04.19_Ch+Marker.jpg
- Figure 3/3D/3D replicates/time2krr ptub 2.5 2025.06.18_12.09.13_Ch+Marker.jpg
- __MACOSX/Figure 3/3D/3D replicates/._time2krr ptub 2.5 2025.06.18_12.09.13_Ch+Marker.jpg
- Figure 3/3D/3D replicates/time 2wt,n flag 10s 2025.06.13_13.14.50_Ch+Marker.jpg
- __MACOSX/Figure 3/3D/3D replicates/._time 2wt,n flag 10s 2025.06.13_13.14.50_Ch+Marker.jpg
- Figure 3/3D/3D replicates/time2nrk flagtub 5s 2025.06.13_12.30.56_Ch+Marker.jpg
- __MACOSX/Figure 3/3D/3D replicates/._time2nrk flagtub 5s 2025.06.13_12.30.56_Ch+Marker.jpg
- Figure 3/3D/3D replicates/time2wtn pfgfrtub 10 2025.06.13_11.58.42_Ch+Marker.jpg
- __MACOSX/Figure 3/3D/3D replicates/._time2wtn pfgfrtub 10 2025.06.13_11.58.42_Ch+Marker.jpg
- Figure 3/3D/3D replicates/time 2 tubs 5s 2025.06.13_12.40.29_Ch+Marker.jpg
- __MACOSX/Figure 3/3D/3D replicates/._time 2 tubs 5s 2025.06.13_12.40.29_Ch+Marker.jpg
- Figure 3/3D/3D replicates/time2nrk ptub 5s 2025.06.13_12.15.06_Ch+Marker.jpg
- __MACOSX/Figure 3/3D/3D replicates/._time2nrk ptub 5s 2025.06.13_12.15.06_Ch+Marker.jpg
- Figure 3/3D/3D replicates/time2kr,r flag 1s 2025.06.20_12.19.46_Ch+Marker.jpg
- __MACOSX/Figure 3/3D/3D replicates/._time2kr,r flag 1s 2025.06.20_12.19.46_Ch+Marker.jpg
- Figure 3/3D/3D replicates/time2wtn pfgfrtub 0. 2025.06.13_11.56.11_Ch+Marker.jpg
- __MACOSX/Figure 3/3D/3D replicates/._time2wtn pfgfrtub 0. 2025.06.13_11.56.11_Ch+Marker.jpg
