# Supplementary material for: Concurrence of FGFR1 mutations modulates oncogenesis in glioneuronal tumors
Source: EMBO J. 2025 Oct 31;44(24):7513–40. doi: 10.1038/s44318-025-00600-3 (PMC12705663; doi:10.1038/s44318-025-00600-3)
Supplement: Supplementary file 6 — Source data Fig. 3 [file 44318_2025_600_MOESM6_ESM.zip › Figure 3/3A/flag for R.xlsx]

## Sheet: results fig 3A
Mutant	Experiment	Expression
WT	1	0.981475
WT	1	0.971787
WT	1	1.04674
WT	2	1.16644
WT	2	0.824958
WT	2	1.0086
WT	3	1.08722
WT	3	0.995852
WT	3	0.916925
WT	4	0.876427
WT	4	1.12164
WT	4	1.00193
WT	5	0.9103
WT	5	1.10338
WT	5	0.986322
WT	6	0.980169
WT	6	1.02872
WT	6	0.991107
N	1	3.21625
N	1	2.95584
N	1	3.05037
N	2	6.33946
N	2	6.03646
N	2	6.27479
N	3	6.6746
N	3	7.08155
N	3	6.13745
N	4	8.41369
N	4	9.57685
N	4	9.42942
N	5	2.76138
N	5	3.42598
N	5	3.19358
N	6	5.4266
N	6	5.42016
N	6	5.20641
NR	1	1.81513
NR	1	1.77162
NR	1	1.98202
NR	2	4.83772
NR	2	4.64258
NR	2	4.85
NR	3	3.18
NR	3	3.45499
NR	3	3.31985
NR	4	9.13449
NR	4	10.1664
NR	4	10.0813
NR	5	2.08182
NR	5	2.44203
NR	5	2.27025
NR	6	4.52387
NR	6	4.6003
NR	6	4.44859
K	1	3.94551
K	1	3.65776
K	1	4.1708
K	2	6.0663
K	2	5.57791
K	2	5.84987
K	3	4.92334
K	3	5.08811
K	3	4.55999
K	4	9.29674
K	4	10.6844
K	4	10.947
K	5	2.43736
K	5	2.76658
K	5	2.5807
K	6	4.43721
K	6	3.82255
K	6	4.38545
KR	1	1.84909
KR	1	1.79465
KR	1	1.9561
KR	2	7.82447
KR	2	7.99027
KR	2	8.25425
KR	3	4.89721
KR	3	5.3666
KR	3	4.74701
KR	4	10.0132
KR	4	11.2826
KR	4	11.4256
KR	5	2.24408
KR	5	2.7972
KR	5	2.62358
KR	6	4.45552
KR	6	3.93063
KR	6	4.36829
R	1	0.505622
R	1	0.36755
R	1	0.446085
R	2	1.3132
R	2	1.51535
R	2	1.62037
R	3	1.00444
R	3	1.18575
R	3	0.925105
R	4	0.928324
R	4	0.737875
R	4	1.08106
R	5	0.417658
R	5	0.544149
R	5	0.426152
R	6	0.468509
R	6	0.41468
R	6	0.478435
