# Supplementary material for: Concurrence of FGFR1 mutations modulates oncogenesis in glioneuronal tumors
Source: EMBO J. 2025 Oct 31;44(24):7513–40. doi: 10.1038/s44318-025-00600-3 (PMC12705663; doi:10.1038/s44318-025-00600-3)
Supplement: Supplementary file 7 — Source data Fig. 4 [file 44318_2025_600_MOESM7_ESM.zip]

Archive with 78 entries (69 files):
- Figure 4/
- __MACOSX/._Figure 4
- Figure 4/4E/
- __MACOSX/Figure 4/._4E
- Figure 4/4C/
- __MACOSX/Figure 4/._4C
- Figure 4/4D/
- __MACOSX/Figure 4/._4D
- Figure 4/4A/
- __MACOSX/Figure 4/._4A
- Figure 4/4F/
- __MACOSX/Figure 4/._4F
- Figure 4/4E/tubulin original.jpg
- __MACOSX/Figure 4/4E/._tubulin original.jpg
- Figure 4/4E/4E replicates/
- __MACOSX/Figure 4/4E/._4E replicates
- Figure 4/4E/WB 4A-C-E.pptx
- __MACOSX/Figure 4/4E/._WB 4A-C-E.pptx
- Figure 4/4E/README.txt
- __MACOSX/Figure 4/4E/._README.txt
- Figure 4/4E/flag original.jpg
- __MACOSX/Figure 4/4E/._flag original.jpg
- Figure 4/4C/flag and tubulin original.jpg
- __MACOSX/Figure 4/4C/._flag and tubulin original.jpg
- Figure 4/4C/erk original.jpg
- __MACOSX/Figure 4/4C/._erk original.jpg
- Figure 4/4C/4C replicates/
- __MACOSX/Figure 4/4C/._4C replicates
- Figure 4/4C/WB 4A-C-E.pptx
- __MACOSX/Figure 4/4C/._WB 4A-C-E.pptx
- Figure 4/4C/README.txt
- __MACOSX/Figure 4/4C/._README.txt
- Figure 4/4C/pERK original.jpg
- __MACOSX/Figure 4/4C/._pERK original.jpg
- Figure 4/4D/README Fig 4D.txt
- __MACOSX/Figure 4/4D/._README Fig 4D.txt
- Figure 4/4D/stabilty K for R.xlsx
- __MACOSX/Figure 4/4D/._stabilty K for R.xlsx
- Figure 4/4A/4A replicates/
- __MACOSX/Figure 4/4A/._4A replicates
- Figure 4/4A/tub original.jpg
- __MACOSX/Figure 4/4A/._tub original.jpg
- Figure 4/4A/WB 4A-C-E.pptx
- __MACOSX/Figure 4/4A/._WB 4A-C-E.pptx
- Figure 4/4A/README.txt
- __MACOSX/Figure 4/4A/._README.txt
- Figure 4/4A/flag original.jpg
- __MACOSX/Figure 4/4A/._flag original.jpg
- Figure 4/4F/degradation K for R.csv
- __MACOSX/Figure 4/4F/._degradation K for R.csv
- Figure 4/4F/README Fig 4F.txt
- __MACOSX/Figure 4/4F/._README Fig 4F.txt
- Figure 4/4E/4E replicates/degr5.flagtub 1s 2024.01.16_11.48.06_Ch+Marker.jpg
- __MACOSX/Figure 4/4E/4E replicates/._degr5.flagtub 1s 2024.01.16_11.48.06_Ch+Marker.jpg
- Figure 4/4E/4E replicates/hek degr11 tub 8s 2024.03.22_11.22.57_Ch+Marker.jpg
- __MACOSX/Figure 4/4E/4E replicates/._hek degr11 tub 8s 2024.03.22_11.22.57_Ch+Marker.jpg
- Figure 4/4E/4E replicates/hek degr11 flgtub 6s 2024.03.22_11.16.12_Ch+Marker.jpg
- __MACOSX/Figure 4/4E/4E replicates/._hek degr11 flgtub 6s 2024.03.22_11.16.12_Ch+Marker.jpg
- Figure 4/4E/4E replicates/hek degr8 flagtub 2s 2024.02.16_12.34.41_Ch+Marker.jpg
- __MACOSX/Figure 4/4E/4E replicates/._hek degr8 flagtub 2s 2024.02.16_12.34.41_Ch+Marker.jpg
- Figure 4/4E/4E replicates/degr5.flag 5s 2024.01.16_11.50.39_Ch+Marker.jpg
- __MACOSX/Figure 4/4E/4E replicates/._degr5.flag 5s 2024.01.16_11.50.39_Ch+Marker.jpg
- Figure 4/4E/4E replicates/hek degr8 flag 3s 2024.02.16_12.37.18_Ch+Marker.jpg
- __MACOSX/Figure 4/4E/4E replicates/._hek degr8 flag 3s 2024.02.16_12.37.18_Ch+Marker.jpg
- Figure 4/4C/4C replicates/hek stab flagtub 1s 2023.09.05_11.38.27_Ch+Marker.jpg
- __MACOSX/Figure 4/4C/4C replicates/._hek stab flagtub 1s 2023.09.05_11.38.27_Ch+Marker.jpg
- Figure 4/4C/4C replicates/hek stab 2 flagtub10 2023.10.27_11.30.38_Ch+Marker.jpg
- __MACOSX/Figure 4/4C/4C replicates/._hek stab 2 flagtub10 2023.10.27_11.30.38_Ch+Marker.jpg
- Figure 4/4C/4C replicates/hek stab3 flagtub 1s 2023.10.27_11.32.25_Ch+Marker.jpg
- __MACOSX/Figure 4/4C/4C replicates/._hek stab3 flagtub 1s 2023.10.27_11.32.25_Ch+Marker.jpg
- Figure 4/4C/4C replicates/hek st6 flag.tub 5s 2023.11.21_13.50.49_Ch+Marker.jpg
- __MACOSX/Figure 4/4C/4C replicates/._hek st6 flag.tub 5s 2023.11.21_13.50.49_Ch+Marker.jpg
- Figure 4/4C/4C replicates/hek st5 flag.tub 5s 2023.11.21_13.54.30_Ch+Marker.jpg
- __MACOSX/Figure 4/4C/4C replicates/._hek st5 flag.tub 5s 2023.11.21_13.54.30_Ch+Marker.jpg
- Figure 4/4A/4A replicates/flag 24hbaf2 1s 2024.07.03_11.05.41_Ch+Marker.jpg
- __MACOSX/Figure 4/4A/4A replicates/._flag 24hbaf2 1s 2024.07.03_11.05.41_Ch+Marker.jpg
- Figure 4/4A/4A replicates/tub 24hbaf2 30s 2024.07.04_11.26.05_Ch+Marker.jpg
- __MACOSX/Figure 4/4A/4A replicates/._tub 24hbaf2 30s 2024.07.04_11.26.05_Ch+Marker.jpg
