# Supplementary material for: Concurrence of FGFR1 mutations modulates oncogenesis in glioneuronal tumors
Source: EMBO J. 2025 Oct 31;44(24):7513–40. doi: 10.1038/s44318-025-00600-3 (PMC12705663; doi:10.1038/s44318-025-00600-3)
Supplement: Supplementary file 7 — Source data Fig. 4 [file 44318_2025_600_MOESM7_ESM.zip › Figure 4/4E/README.txt]

WESTERNBLOT EXPERIMENTS: 

Output figures were obtained using a Amersham 600 imaging system, selecting colorimetric + chemiluminescence captures to be able to overlap ECL signal and protein ladder.

The original pictures have been included in the powerpoint file; cropped area has been highlighted, as well as lane sample identity and molecular weight of the protein ladder used. Original pictures have been also included and marked as “original”. 
Experimental replicates have also been included in a separate folder, with unmodified file names.

For figure mounting, cropped images have been processed with Adobe Photoshop before mounting every panel:
-color information has been discarded (grayscale)
-contrast and brightness have been enhanced 
-levels have been increased (only when required for proper visualization)
