# Supplementary material for: Concurrence of FGFR1 mutations modulates oncogenesis in glioneuronal tumors
Source: EMBO J. 2025 Oct 31;44(24):7513–40. doi: 10.1038/s44318-025-00600-3 (PMC12705663; doi:10.1038/s44318-025-00600-3)
Supplement: Supplementary file 7 — Source data Fig. 4 [file 44318_2025_600_MOESM7_ESM.zip › Figure 4/4D/stabilty K for R.xlsx]

## Sheet: Hoja1
Mutant	Timepoint	Experiment	Expression
WT	0	1	100.588
WT	0	1	100.795
WT	0	1	98.6173
WT	3	1	33.7019
WT	3	1	30.2764
WT	3	1	28.4669
WT	6	1	16.8659
WT	6	1	13.9557
WT	6	1	13.9604
K656E	0	1	104.292
K656E	0	1	96.9904
K656E	0	1	98.718
K656E	3	1	114.826
K656E	3	1	103.286
K656E	3	1	109.303
K656E	6	1	121.238
K656E	6	1	105.284
K656E	6	1	109.302
K656E_R661P	0	1	105.285
K656E_R661P	0	1	96.1649
K656E_R661P	0	1	98.5499
K656E_R661P	3	1	111.062
K656E_R661P	3	1	101.146
K656E_R661P	3	1	103.281
K656E_R661P	6	1	74.9087
K656E_R661P	6	1	75.309
K656E_R661P	6	1	77.8527
WT	0	2	94.6613
WT	0	2	106.965
WT	0	2	98.3737
WT	3	2	62.8858
WT	3	2	71.9703
WT	3	2	69.9515
WT	6	2	28.6583
WT	6	2	38.1221
WT	6	2	30.9226
K656E	0	2	92.7151
K656E	0	2	102.923
K656E	0	2	104.362
K656E	3	2	87.4357
K656E	3	2	102.206
K656E	3	2	96.5534
K656E	6	2	84.8286
K656E	6	2	99.7451
K656E	6	2	98.5192
K656E_R661P	0	2	93.7053
K656E_R661P	0	2	103.224
K656E_R661P	0	2	103.071
K656E_R661P	3	2	60.0206
K656E_R661P	3	2	69.8364
K656E_R661P	3	2	67.7388
K656E_R661P	6	2	32.6296
K656E_R661P	6	2	36.5854
K656E_R661P	6	2	33.4108
WT	0	3	97.8445
WT	0	3	107.565
WT	0	3	94.5905
WT	3	3	30.5711
WT	3	3	33.0842
WT	3	3	33.168
WT	6	3	9.39172
WT	6	3	8.52896
WT	6	3	2.10593
K656E	0	3	92.7881
K656E	0	3	115.458
K656E	0	3	91.7544
K656E	3	3	78.7078
K656E	3	3	96.4795
K656E	3	3	75.0412
K656E	6	3	74.8529
K656E	6	3	92.3073
K656E	6	3	70.9285
K656E_R661P	0	3	94.5891
K656E_R661P	0	3	115.811
K656E_R661P	0	3	89.5995
K656E_R661P	3	3	82.5851
K656E_R661P	3	3	101.987
K656E_R661P	3	3	77.1699
K656E_R661P	6	3	39.7272
K656E_R661P	6	3	48.4577
K656E_R661P	6	3	37.1534
