# Supplementary material for: Concurrence of FGFR1 mutations modulates oncogenesis in glioneuronal tumors
Source: EMBO J. 2025 Oct 31;44(24):7513–40. doi: 10.1038/s44318-025-00600-3 (PMC12705663; doi:10.1038/s44318-025-00600-3)
Supplement: Supplementary file 7 — Source data Fig. 4 [file 44318_2025_600_MOESM7_ESM.zip › Figure 4/4F/degradation K for R.csv]

Mutant	Timepoint	Experiment	Expression
WT	0h	1	79,45722279
WT	0h	1	111,5102458
WT	0h	1	109,0325314
WT	CHX	1	8,057370801
WT	CHX	1	4,868068314
WT	CHX	1	4,496650245
WT	BAF	1	107,349312
WT	BAF	1	124,2587126
WT	BAF	1	86,68892249
K656E	0h	1	103,3418268
K656E	0h	1	101,2528893
K656E	0h	1	95,40528388
K656E	CHX	1	84,68118654
K656E	CHX	1	97,13913073
K656E	CHX	1	93,43409478
K656E	BAF	1	112,311299
K656E	BAF	1	114,0924061
K656E	BAF	1	110,6243305
K656E_R661P	0h	1	90,9272032
K656E_R661P	0h	1	108,0057287
K656E_R661P	0h	1	101,0670681
K656E_R661P	CHX	1	56,21874768
K656E_R661P	CHX	1	75,74761183
K656E_R661P	CHX	1	71,90252255
K656E_R661P	BAF	1	60,95851524
K656E_R661P	BAF	1	83,75673383
K656E_R661P	BAF	1	76,43505197
WT	0h	2	102,3846974
WT	0h	2	106,4468362
WT	0h	2	91,16846637
WT	CHX	2	10,19136346
WT	CHX	2	9,55371755
WT	CHX	2	8,336880006
WT	BAF	2	40,11344007
WT	BAF	2	24,6355306
WT	BAF	2	17,39554693
K656E	0h	2	106,2042915
K656E	0h	2	104,1391365
K656E	0h	2	89,65657194
K656E	CHX	2	93,61051216
K656E	CHX	2	94,31372769
K656E	CHX	2	82,07997891
K656E	BAF	2	97,51834637
K656E	BAF	2	99,84707402
K656E	BAF	2	85,93894051
K656E_R661P	0h	2	103,0095174
K656E_R661P	0h	2	106,6859127
K656E_R661P	0h	2	90,30456996
K656E_R661P	CHX	2	87,9544335
K656E_R661P	CHX	2	84,70897054
K656E_R661P	CHX	2	73,49628197
K656E_R661P	BAF	2	116,5272147
K656E_R661P	BAF	2	116,6340968
K656E_R661P	BAF	2	101,8206588
WT	0h	3	103,9715859
WT	0h	3	86,54856542
WT	0h	3	109,4798487
WT	CHX	3	56,86529348
WT	CHX	3	41,69829678
WT	CHX	3	53,20644838
WT	BAF	3	76,68301674
WT	BAF	3	57,75086648
WT	BAF	3	71,17848749
K656E	0h	3	113,2759079
K656E	0h	3	82,08295439
K656E	0h	3	104,6411377
K656E	CHX	3	134,1853297
K656E	CHX	3	96,81342966
K656E	CHX	3	124,6753327
K656E	BAF	3	139,7134066
K656E	BAF	3	98,54452829
K656E	BAF	3	129,7150934
K656E_R661P	0h	3	112,8110454
K656E_R661P	0h	3	82,70831595
K656E_R661P	0h	3	104,4806386
K656E_R661P	CHX	3	90,3820246
K656E_R661P	CHX	3	60,71386786
K656E_R661P	CHX	3	81,61139467
K656E_R661P	BAF	3	114,1385419
K656E_R661P	BAF	3	82,32498408
K656E_R661P	BAF	3	102,5684033
WT	0h	4	85,16098173
WT	0h	4	114,4570389
WT	0h	4	100,3819794
WT	CHX	4	10,19076767
WT	CHX	4	14,13873829
WT	CHX	4	13,14785556
WT	BAF	4	26,82604011
WT	BAF	4	35,06200958
WT	BAF	4	28,953022
K656E	0h	4	86,64024044
K656E	0h	4	99,11933768
K656E	0h	4	114,2404219
K656E	CHX	4	118,5029049
K656E	CHX	4	121,4899604
K656E	CHX	4	157,8983406
K656E	BAF	4	107,0804929
K656E	BAF	4	145,8464729
K656E	BAF	4	145,6796224
K656E_R661P	0h	4	83,84409915
K656E_R661P	0h	4	112,9827525
K656E_R661P	0h	4	103,1731483
K656E_R661P	CHX	4	21,68404216
K656E_R661P	CHX	4	27,66052652
K656E_R661P	CHX	4	19,9813663
K656E_R661P	BAF	4	77,69051152
K656E_R661P	BAF	4	108,9155339
K656E_R661P	BAF	4	88,35647863
