# Supplementary material for: Concurrence of FGFR1 mutations modulates oncogenesis in glioneuronal tumors
Source: EMBO J. 2025 Oct 31;44(24):7513–40. doi: 10.1038/s44318-025-00600-3 (PMC12705663; doi:10.1038/s44318-025-00600-3)
Supplement: Supplementary file 7 — Source data Fig. 4 [file 44318_2025_600_MOESM7_ESM.zip › Figure 4/4F/README Fig 4F.txt]

EXPERIMENT: Degradation experiments with Bafilomycin for K656E mutant
Densitometry analysis of WesternBlots was performed using ImageJ software. Three densitometry measurements were taken for each independent experiment. The results were corrected using the loading control (α-Tubulin) values and normalized against the control condition (timepoint 0h)
In the table, the following categories are presented:
Mutant: different conditions analyzed (WT, K656E, K656E.R661P)
Experiment: 4 independent experiments has been measured (the experiment has been considered in the statistic test in case it accounts for variability to the factor analyzed).
Expression: densiometry values corrected with tubulin and normalized against the control condition. Values represented in percentage.
