# Supplementary material for: Concurrence of FGFR1 mutations modulates oncogenesis in glioneuronal tumors
Source: EMBO J. 2025 Oct 31;44(24):7513–40. doi: 10.1038/s44318-025-00600-3 (PMC12705663; doi:10.1038/s44318-025-00600-3)
Supplement: Supplementary file 8 — Source data Fig. 5 [file 44318_2025_600_MOESM8_ESM.zip]

Archive with 48 entries (45 files):
- Figure 5/
- __MACOSX/._Figure 5
- Figure 5/5C/
- __MACOSX/Figure 5/._5C
- Figure 5/5C/p-PLCgamma original.jpg
- __MACOSX/Figure 5/5C/._p-PLCgamma original.jpg
- Figure 5/5C/IP_pPLCg.tif
- __MACOSX/Figure 5/5C/._IP_pPLCg.tif
- Figure 5/5C/PLCgamma original.jpg
- __MACOSX/Figure 5/5C/._PLCgamma original.jpg
- Figure 5/5C/IP_FLAG.tif
- __MACOSX/Figure 5/5C/._IP_FLAG.tif
- Figure 5/5C/pFGFR1 original.jpg
- __MACOSX/Figure 5/5C/._pFGFR1 original.jpg
- Figure 5/5C/WB 5C.pptx
- __MACOSX/Figure 5/5C/._WB 5C.pptx
- Figure 5/5C/IP_PLCg.tif
- __MACOSX/Figure 5/5C/._IP_PLCg.tif
- Figure 5/5C/IP_pFGFR1.tif
- __MACOSX/Figure 5/5C/._IP_pFGFR1.tif
- Figure 5/5C/README.txt
- __MACOSX/Figure 5/5C/._README.txt
- Figure 5/5C/5C replicates/
- __MACOSX/Figure 5/5C/._5C replicates
- Figure 5/5C/flag original.jpg
- __MACOSX/Figure 5/5C/._flag original.jpg
- Figure 5/5C/IP_Tub.tif
- __MACOSX/Figure 5/5C/._IP_Tub.tif
- Figure 5/5C/5C replicates/hek ip wt flagtub 5s 2023.09.13_11.19.59_Ch+Marker.jpg
- __MACOSX/Figure 5/5C/5C replicates/._hek ip wt flagtub 5s 2023.09.13_11.19.59_Ch+Marker.jpg
- Figure 5/5C/5C replicates/hek ip plctub 1m 2023.09.13_11.30.55_Ch.tif
- __MACOSX/Figure 5/5C/5C replicates/._hek ip plctub 1m 2023.09.13_11.30.55_Ch.tif
- Figure 5/5C/5C replicates/hek ip plctub 20s 2023.09.13_11.26.27_Ch.tif
- __MACOSX/Figure 5/5C/5C replicates/._hek ip plctub 20s 2023.09.13_11.26.27_Ch.tif
- Figure 5/5C/5C replicates/hek ip plctub 1m 2023.09.13_11.30.55_Ch+Marker.jpg
- __MACOSX/Figure 5/5C/5C replicates/._hek ip plctub 1m 2023.09.13_11.30.55_Ch+Marker.jpg
- Figure 5/5C/5C replicates/hek ip plctub 5s 2023.09.13_11.24.53_Ch+Marker.jpg
- __MACOSX/Figure 5/5C/5C replicates/._hek ip plctub 5s 2023.09.13_11.24.53_Ch+Marker.jpg
- Figure 5/5C/5C replicates/hek ipwt flagtub 20s 2023.09.13_11.22.14_Ch+Marker.jpg
- __MACOSX/Figure 5/5C/5C replicates/._hek ipwt flagtub 20s 2023.09.13_11.22.14_Ch+Marker.jpg
- Figure 5/5C/5C replicates/hek ip plctub 20s 2023.09.13_11.26.27_Ch+Marker.jpg
- __MACOSX/Figure 5/5C/5C replicates/._hek ip plctub 20s 2023.09.13_11.26.27_Ch+Marker.jpg
- Figure 5/5C/5C replicates/hek ipwt flagtub 20s 2023.09.13_11.22.14_Ch.tif
- __MACOSX/Figure 5/5C/5C replicates/._hek ipwt flagtub 20s 2023.09.13_11.22.14_Ch.tif
- Figure 5/5C/5C replicates/hek ip plctub 5s 2023.09.13_11.24.53_Ch.tif
- __MACOSX/Figure 5/5C/5C replicates/._hek ip plctub 5s 2023.09.13_11.24.53_Ch.tif
- Figure 5/5C/5C replicates/hek ip wt flagtub 5s 2023.09.13_11.19.59_Ch.tif
- __MACOSX/Figure 5/5C/5C replicates/._hek ip wt flagtub 5s 2023.09.13_11.19.59_Ch.tif
