# Supplementary material for: Concurrence of FGFR1 mutations modulates oncogenesis in glioneuronal tumors
Source: EMBO J. 2025 Oct 31;44(24):7513–40. doi: 10.1038/s44318-025-00600-3 (PMC12705663; doi:10.1038/s44318-025-00600-3)
Supplement: Supplementary file 9 — Source data Fig. 6 [file 44318_2025_600_MOESM9_ESM.zip]

Archive with 48 entries (44 files):
- Figure 6/
- __MACOSX/._Figure 6
- Figure 6/6B/
- __MACOSX/Figure 6/._6B
- Figure 6/6D/
- __MACOSX/Figure 6/._6D
- Figure 6/6C/
- __MACOSX/Figure 6/._6C
- Figure 6/6B/P-R2.jpg
- __MACOSX/Figure 6/6B/._P-R2.jpg
- Figure 6/6B/P-R1.jpg
- __MACOSX/Figure 6/6B/._P-R1.jpg
- Figure 6/6B/080523_P-R2 001.jpg
- __MACOSX/Figure 6/6B/._080523_P-R2 001.jpg
- Figure 6/6B/080523_N-NR 001.jpg
- __MACOSX/Figure 6/6B/._080523_N-NR 001.jpg
- Figure 6/6B/N1-NR1.jpg
- __MACOSX/Figure 6/6B/._N1-NR1.jpg
- Figure 6/6B/README Fig 6B.txt
- __MACOSX/Figure 6/6B/._README Fig 6B.txt
- Figure 6/6B/230323_P-R 001.jpg
- __MACOSX/Figure 6/6B/._230323_P-R 001.jpg
- Figure 6/6B/K1-KR1.jpg
- __MACOSX/Figure 6/6B/._K1-KR1.jpg
- Figure 6/6B/230323_K1-KR1 001 (1).jpg
- __MACOSX/Figure 6/6B/._230323_K1-KR1 001 (1).jpg
- Figure 6/6B/clonogenic-ko exps.csv
- __MACOSX/Figure 6/6B/._clonogenic-ko exps.csv
- Figure 6/6D/R2.1-1.tiff
- __MACOSX/Figure 6/6D/._R2.1-1.tiff
- Figure 6/6D/r1-1+.tif
- __MACOSX/Figure 6/6D/._r1-1+.tif
- Figure 6/6D/matrigel R stat.csv
- __MACOSX/Figure 6/6D/._matrigel R stat.csv
- Figure 6/6D/P1-3+.tif
- __MACOSX/Figure 6/6D/._P1-3+.tif
- Figure 6/6D/README Fig 6D.txt
- __MACOSX/Figure 6/6D/._README Fig 6D.txt
- Figure 6/6C/clonogenic_WT_KO.csv
- __MACOSX/Figure 6/6C/._clonogenic_WT_KO.csv
- Figure 6/6C/080523_P-R2 001.jpg
- __MACOSX/Figure 6/6C/._080523_P-R2 001.jpg
- Figure 6/6C/clonogenic image Parental and KO.jpg
- __MACOSX/Figure 6/6C/._clonogenic image Parental and KO.jpg
- Figure 6/6C/README Fig 6C.txt
- __MACOSX/Figure 6/6C/._README Fig 6C.txt
- Figure 6/6C/clonogenic image WT.jpeg
- __MACOSX/Figure 6/6C/._clonogenic image WT.jpeg
