# Supplementary material for: Concurrence of FGFR1 mutations modulates oncogenesis in glioneuronal tumors
Source: EMBO J. 2025 Oct 31;44(24):7513–40. doi: 10.1038/s44318-025-00600-3 (PMC12705663; doi:10.1038/s44318-025-00600-3)
Supplement: Supplementary file 9 — Source data Fig. 6 [file 44318_2025_600_MOESM9_ESM.zip › Figure 6/6B/clonogenic-ko exps.csv]

Mutant	Experiment	Colonies
Parental	1	1,013513514
Parental	1	1,054054054
Parental	1	0,932432432
R661P_1	1	0,081081081
R661P_1	1	0
R661P_1	1	0,121621622
K656E_1	1	2,027027027
K656E_1	1	2,310810811
K656E_1	1	2,22972973
K656E.R661P_1	1	0,283783784
K656E.R661P_1	1	0,567567568
K656E.R661P_1	1	0,162162162
Parental	2	1,010204082
Parental	2	0,918367347
Parental	2	1,071428571
R661P_1	2	0
R661P_1	2	0
R661P_1	2	0
K656E_1	2	0,642857143
K656E_1	2	0,765306122
K656E_1	2	0,826530612
K656E.R661P_1	2	0,520408163
K656E.R661P_1	2	0,734693878
K656E.R661P_1	2	0,306122449
Parental	3	1,00896861
Parental	3	0,995515695
Parental	3	0,995515695
R661P_1	3	0
R661P_1	3	0,013452915
R661P_1	3	0,094170404
K656E_1	3	1,035874439
K656E_1	3	0,968609865
K656E_1	3	0,887892377
K656E.R661P_1	3	0,524663677
K656E.R661P_1	3	0,887892377
K656E.R661P_1	3	0,780269058
Parental	4	1,164179104
Parental	4	1,007462687
Parental	4	0,828358209
R661P_1	4	0,044776119
R661P_1	4	0
R661P_1	4	0
K656E_1	4	1,455223881
K656E_1	4	1,567164179
K656E_1	4	1,47761194
K656E.R661P_1	4	0,291044776
K656E.R661P_1	4	0,828358209
K656E.R661P_1	4	0,447761194
Parental	5	0,980314961
Parental	5	1,157480315
Parental	5	0,862204724
N546K_1	5	1,311023622
N546K_1	5	1,417322835
N546K_1	5	1,122047244
N546K.R661P_1	5	0,283464567
N546K.R661P_1	5	0,177165354
N546K.R661P_1	5	0,094488189
Parental	6	0,965517241
Parental	6	1,068965517
Parental	6	0,965517241
N546K_1	6	1,574712644
N546K_1	6	1,770114943
N546K_1	6	1,459770115
N546K.R661P_1	6	0,344827586
N546K.R661P_1	6	0,287356322
N546K.R661P_1	6	0,057471264
Parental	7	1,032388664
Parental	7	0,692307692
Parental	7	1,275303644
N546K_1	7	1,251012146
N546K_1	7	0,740890688
N546K_1	7	1,773279352
N546K.R661P_1	7	0,218623482
N546K.R661P_1	7	0,24291498
N546K.R661P_1	7	0,5951417
Parental	8	0,990291262
Parental	8	1,077669903
Parental	8	0,932038835
N546K_1	8	1,237864078
N546K_1	8	1,703883495
N546K_1	8	1,033980583
N546K.R661P_1	8	0,349514563
N546K.R661P_1	8	0,218446602
N546K.R661P_1	8	0,713592233
Parental	9	0,957692308
Parental	9	0,934615385
Parental	9	1,107692308
R661P_1	9	0,023076923
R661P_1	9	0,023076923
R661P_1	9	0
K656E_1	9	0,761538462
K656E_1	9	0,553846154
K656E_1	9	0,853846154
K656E.R661P_1	9	0,553846154
K656E.R661P_1	9	0,057692308
K656E.R661P_1	9	0,565384615
N546K_1	9	1,084615385
N546K_1	9	0,576923077
N546K_1	9	0,957692308
N546K.R661P_1	9	0,334615385
N546K.R661P_1	9	0,103846154
N546K.R661P_1	9	0,3
K_2	3	0,847533632
K_2	3	0,955156951
K_2	3	0,941704036
KR_2	3	0,201793722
KR_2	3	0,591928251
KR_2	3	0,228699552
K_2	4	0,335820896
K_2	4	0,73880597
K_2	4	0,626865672
KR_2	4	0,313432836
KR_2	4	0,537313433
KR_2	4	0,537313433
R_2	5	0,118110236
R_2	5	0,12992126
R_2	5	0,035433071
R_2	6	0,206896552
R_2	6	0,08045977
R_2	6	0,091954023
N_2	7	1,615384615
N_2	7	1,785425101
N_2	7	1,263157895
NR_2	7	0,206477733
NR_2	7	0,157894737
NR_2	7	0,692307692
N_2	8	1,033980583
N_2	8	1,587378641
N_2	8	0,873786408
NR_2	8	0,436893204
NR_2	8	0,291262136
NR_2	8	1,208737864
R_2	9	0,057692308
R_2	9	0,126923077
R_2	9	0,219230769
K_2	9	0,796153846
K_2	9	1,084615385
K_2	9	0,726923077
KR_2	9	0,911538462
KR_2	9	1,142307692
KR_2	9	1,038461538
N_2	9	1,107692308
N_2	9	1,315384615
N_2	9	1,246153846
NR_2	9	0,219230769
NR_2	9	0,069230769
NR_2	9	0,230769231
