# Supplementary material for: Concurrence of FGFR1 mutations modulates oncogenesis in glioneuronal tumors
Source: EMBO J. 2025 Oct 31;44(24):7513–40. doi: 10.1038/s44318-025-00600-3 (PMC12705663; doi:10.1038/s44318-025-00600-3)
Supplement: Supplementary file 9 — Source data Fig. 6 [file 44318_2025_600_MOESM9_ESM.zip › Figure 6/6D/matrigel R stat.csv]

Mutant	Experiment	Expression
Parental	1	1,868771637
Parental	1	0,960802366
Parental	1	0,978071047
Parental	1	0,710624003
Parental	1	0,816621498
Parental	1	0,66510945
Parental	2	0,986353034
Parental	2	0,645918043
Parental	2	0,887145444
Parental	2	1,091822114
Parental	2	1,28710137
Parental	2	1,101659996
Parental	3	1,292966075
Parental	3	0,987719548
Parental	3	0,719314377
R661P_1	1	0,166796121
R661P_1	1	0,104169721
R661P_1	1	0,182347917
R661P_1	1	0,366943406
R661P_1	1	0,223045348
R661P_1	1	0,151868761
R661P_1	2	0,151719333
R661P_1	2	0,287521989
R661P_1	2	0,155475548
R661P_1	2	0,200740581
R661P_1	2	0,155475548
R661P_1	2	0,155475548
R661P_2	2	0,344767867
R661P_2	2	0,263886707
R661P_2	2	0,308034681
R661P_2	2	0,330585988
R661P_2	2	0,21084839
R661P_2	2	0,226772447
R661P_2	3	0,231803178
R661P_2	3	0,249944436
R661P_2	3	0,227932009
