# Supplementary material for: Concurrence of FGFR1 mutations modulates oncogenesis in glioneuronal tumors
Source: EMBO J. 2025 Oct 31;44(24):7513–40. doi: 10.1038/s44318-025-00600-3 (PMC12705663; doi:10.1038/s44318-025-00600-3)
Supplement: Supplementary file 9 — Source data Fig. 6 [file 44318_2025_600_MOESM9_ESM.zip › Figure 6/6C/clonogenic_WT_KO.csv]

Mutant	Colonies
Parental	1,032388664
Parental	0,692307692
Parental	1,275303644
KO	0,072874494
KO	0,085020243
KO	0,48582996
Parental	0,990291262
Parental	1,077669903
Parental	0,932038835
KO	0,597087379
KO	0,262135922
KO	1,004854369
Parental	0,957692308
Parental	0,934615385
Parental	1,107692308
KO	0,219230769
KO	0,092307692
KO	0,230769231
Parental	0,996539792
Parental	0,851211073
Parental	1,152249135
KO	0,591695502
KO	0,726643599
KO	0,602076125
Parental	0,93
Parental	0,96
Parental	1,11
WT	0,87
WT	0,57
WT	0,555
Parental	1,273972603
Parental	0,780821918
Parental	0,945205479
WT	0,780821918
WT	1,191780822
WT	1,561643836
Parental	1,165289256
Parental	0,842975207
Parental	0,991735537
WT	1,041322314
WT	0,545454545
WT	0,768595041
Parental	1,015384615
Parental	0,507692308
Parental	1,476923077
WT	1,938461538
WT	0,738461538
WT	1,430769231
Parental	1,013513514
Parental	1,054054054
Parental	0,932432432
Parental	1,010204082
Parental	0,918367347
Parental	1,071428571
Parental	1,00896861
Parental	0,995515695
Parental	0,995515695
Parental	1,164179104
Parental	1,007462687
Parental	0,828358209
Parental	0,957692308
Parental	0,934615385
Parental	1,107692308
R661P_1	0,081081081
R661P_1	0
R661P_1	0,121621622
R661P_1	0
R661P_1	0
R661P_1	0
R661P_1	0
R661P_1	0,013452915
R661P_1	0,094170404
R661P_1	0,044776119
R661P_1	0
R661P_1	0
R661P_1	0,044776119
R661P_1	0
R661P_1	0
Parental	0,980314961
Parental	1,157480315
Parental	0,862204724
Parental	0,96551724
Parental	1,06896552
Parental	0,96551724
Parental	0,957692308
Parental	0,934615385
Parental	1,107692308
R661P_2	0,118110236
R661P_2	0,12992126
R661P_2	0,035433071
R661P_2	0,206896552
R661P_2	0,08045977
R661P_2	0,091954023
R661P_2	0,057692308
R661P_2	0,126923077
R661P_2	0,219230769
