# Supplementary material for: Concurrence of FGFR1 mutations modulates oncogenesis in glioneuronal tumors
Source: EMBO J. 2025 Oct 31;44(24):7513–40. doi: 10.1038/s44318-025-00600-3 (PMC12705663; doi:10.1038/s44318-025-00600-3)
Supplement: Supplementary file 9 — Source data Fig. 6 [file 44318_2025_600_MOESM9_ESM.zip › Figure 6/6C/README Fig 6C.txt]

EXPERIMENT: Clonogenic HOG WT, R661P, KO

Colony quantification of n ≥ 3 experiments using ImageJ software. Values normalized against the parental cell line. 

	
In the table, the following categories are presented: 	
Mutant: different conditions analyzed (Parental, WT, R661P_1, R661P_2)	
Colonies: values normalized against the control condition. 
