# Supplementary material for: Concurrence of FGFR1 mutations modulates oncogenesis in glioneuronal tumors
Source: EMBO J. 2025 Oct 31;44(24):7513–40. doi: 10.1038/s44318-025-00600-3 (PMC12705663; doi:10.1038/s44318-025-00600-3)
Supplement: Supplementary file 10 — Source data Fig. 7 [file 44318_2025_600_MOESM10_ESM.zip]

Archive with 18 entries (14 files):
- Figure 7/
- __MACOSX/._Figure 7
- Figure 7/7D/
- __MACOSX/Figure 7/._7D
- Figure 7/7C/
- __MACOSX/Figure 7/._7C
- Figure 7/7A/
- __MACOSX/Figure 7/._7A
- Figure 7/7D/README Fig 7D.txt
- __MACOSX/Figure 7/7D/._README Fig 7D.txt
- Figure 7/7D/rnaseq logFC.csv
- __MACOSX/Figure 7/7D/._rnaseq logFC.csv
- Figure 7/7C/rtable for validation.csv
- __MACOSX/Figure 7/7C/._rtable for validation.csv
- Figure 7/7C/README Fig 7C.txt
- __MACOSX/Figure 7/7C/._README Fig 7C.txt
- Figure 7/7A/EMBOJ-2025-120199_Dataset EV2.xlsx
- __MACOSX/Figure 7/7A/._EMBOJ-2025-120199_Dataset EV2.xlsx
