# Supplementary material for: Concurrence of FGFR1 mutations modulates oncogenesis in glioneuronal tumors
Source: EMBO J. 2025 Oct 31;44(24):7513–40. doi: 10.1038/s44318-025-00600-3 (PMC12705663; doi:10.1038/s44318-025-00600-3)
Supplement: Supplementary file 10 — Source data Fig. 7 [file 44318_2025_600_MOESM10_ESM.zip › Figure 7/7D/README Fig 7D.txt]

EXPERIMENT: Log2FC of RNAseq of selected genes

Log2FC values of RNAseq DE analysis obtained comparing each FGFR1 mutant clone with the Parental cell line. 
	
In the table, the following categories are presented: 	
Genes represented: 64 genes selected identified in GO categories. 
Expression of mutants: log2FC of 3  relicates of the conditions analyzed (Parental, N546K_1, N546K-R661P_1, K656E_1, K656E-R661P_1, R661P_1, N546K_2, N546K-R661P_2, K656E_2, K656E-R661P_2, R661P_2)	
