# Supplementary material for: Concurrence of FGFR1 mutations modulates oncogenesis in glioneuronal tumors
Source: EMBO J. 2025 Oct 31;44(24):7513–40. doi: 10.1038/s44318-025-00600-3 (PMC12705663; doi:10.1038/s44318-025-00600-3)
Supplement: Supplementary file 10 — Source data Fig. 7 [file 44318_2025_600_MOESM10_ESM.zip › Figure 7/7D/rnaseq logFC.csv]

	Parental	Parental	Parental	N546K #1	N546K #1	N546K #1	N546K-R661P #1	N546K-R661P #1	N546K-R661P #1	N546K #2	N546K #2	N546K #2	N546K-R661P #2	N546K-R661P #2	N546K-R661P #2	K656E #1	K656E #1	K656E #1	K656E-R661P #1	K656E-R661P #1	K656E-R661P #1	K656E #2	K656E #2	K656E #2	K656E-R661P #2	K656E-R661P #2	K656E-R661P #2	R661P #2	R661P #2	R661P #2	R661P #1	R661P #1	R661P #1
CNTN1	0,0778393320*	-0,1744568310*	0,0966174990*	0,876033292	0,498668994	0,804716211	2,399342407	2,739575179	2,345764765	-2,653512275	-3,910522424	-3,530750412	1,078176373	1,195739338	1,454453917	-2,766575463	-3,705091161	-4,021736028	-3,05935874	-6,341901899	-5,054408657	1,795213115	1,756538613	1,916572843	-4,755082101	-3,347006137	-3,642141802	3,712364952	3,677421165	3,558517078	3,721818735	3,723730303	3,796041515
SEMA3E	0,1156746480*	-0,1682670520*	0,0525924040*	-1,111337725	-0,866866568	-0,784104674	-3,027793346	-2,544508357	-2,997373586	-1,41032548	-1,162260045	-1,506171693	-2,749022006	-1,984495963	-2,07461344	-1,108144494	-1,412276452	-1,122606983	0,139164783	0,172841566	0,177972678	-0,255668482	-0,18702478	-0,226920286	-0,457638914	-0,28891453	-0,261209918	2,42804721	2,468123715	2,363334323	2,774194412	2,818169793	2,81328591
FN1	0,0676913970*	0,0340279790*	-0,1017193760*	1,475886696	1,258791338	1,626885676	1,665532498	1,73228667	1,542105465	-2,35672794	-2,786241634	-4,070233691	0,762992077	0,847325469	0,998879445	-0,165681895	-0,421039591	-0,398907489	-1,17591661	-1,009074814	-1,012096714	1,642469342	1,722357529	1,518003099	-1,156199258	-1,179163312	-0,792927973	2,432410074	2,376204387	2,235603089	2,327918169	2,396187154	2,465964029
LRRC4C	-0,1739792110*	0,1032734510*	0,0707057600*	0,274550953	0,372490724	0,633168228	-0,08467795	-0,096408729	0,06594715	0,38582112	0,255203966	0,05981899	0,395869425	0,489043286	0,355380226	-0,45611398	-0,563384136	-0,198013509	-1,545363863	-1,87616219	-1,598516734	0,435255322	0,407983503	0,374959731	-0,949855926	-1,135228929	-1,189075923	1,50193046	1,532129812	1,52268887	2,26841512	2,292165951	2,436356114
MATN2	0,0598330340*	-0,0491128650*	-0,0107201690*	-1,482487365	-1,753592976	-1,329620969	-1,739026878	-1,758922079	-1,676555074	-2,319010686	-1,83163777	-2,161609883	-1,86603194	-2,114849662	-2,211262592	-1,661008766	-1,484960582	-1,524931366	-1,232012853	-1,080324947	-1,090600527	-2,086787715	-1,528105732	-1,843277621	-2,241102295	-2,191500201	-2,119650496	1,081327158	0,875454283	0,976457584	2,140647085	2,053687382	2,039577675
NELL2	0,0809801240*	-0,0693489740*	-0,0116311510*	1,435327296	1,406588215	1,483254089	1,339442459	1,382450016	1,431010792	0,67068302	0,701087109	0,269167127	1,336213889	1,392507404	1,348299488	-2,950000581	-4,122404339	-3,468195551	-3,125546182	-3,737735349	-3,278475759	1,665906872	1,683789727	1,536280244	-3,497934627	-4,305364699	-4,310993746	1,380140258	1,295282623	1,333533468	2,057335588	1,964564489	2,019061484
SEMA6A	0,1611416050*	-0,0676351460*	-0,0935064590*	-0,267164364	-0,19150604	0,009258438	-0,541085955	-0,508193741	-0,708682584	-1,488344287	-1,702892016	-2,184695317	-0,508415971	-0,069701458	0,190393939	-1,085960207	-1,043260199	-0,899352907	-1,154729145	-0,543408389	-0,94251791	0,136876441	0,469976456	0,176438902	-1,01058348	-0,931492185	-1,082491234	1,729888072	1,607227843	1,619524885	2,036691279	1,965111889	1,996260884
CTHRC1	0,0608399570*	0,0767424020*	-0,1375823590*	0,331995052	0,364877435	0,01189268	1,050960736	0,928412663	1,083804395	-0,114267383	-0,385467077	-0,17403777	0,103927435	-0,353249649	0,01501845	0,069079972	0,26434951	-0,09175321	0,442222953	0,517120792	0,18732088	0,265529637	0,170974947	-0,099292038	0,24325951	-0,021205325	0,088596623	1,050364389	0,810810581	0,878579251	1,907434008	1,872677219	2,021359644
NEXMIF	-0,0392744120*	0,1071922970*	-0,0679178850*	-1,19317286	-2,078329981	-1,67322704	-1,989515485	-2,183394134	-2,159021073	-3,174750135	-3,05324866	-3,85078118	-2,09913847	-1,840996202	-1,012418239	-2,053691609	-3,333244225	-2,698798692	-3,050081883	-3,031455507	-2,808092602	-0,580485475	-0,201017666	-0,6688179	-3,24573164	-3,37569713	-3,139050332	1,779788903	1,771672113	1,566580056	1,650647593	1,909370868	1,873375815
IGFBP3	0,0243925030*	-0,0225069650*	-0,0018855380*	-0,758967998	-0,833925164	-0,775093675	-3,173321817	-3,075817219	-3,120444133	0,517911641	0,607545964	0,567107212	-1,049993758	-1,094319908	-1,1501829	-0,364071394	-0,371051975	-0,381485897	-2,301747973	-2,306375236	-2,253915326	-0,317986834	-0,366220409	-0,239242918	-0,713572843	-0,715185557	-0,557455768	1,032521506	1,039373679	1,182557615	1,522090673	1,503601188	1,527627068
WNT2B	0,0151307660*	-0,1525807370*	0,1374499710*	-0,541570254	-0,641243577	-0,387174111	-1,114253955	-1,215040177	-1,230320284	0,330070656	0,255062343	0,290845932	-0,640500782	-0,288346887	-0,232559486	0,114767585	-0,168020177	0,372419735	0,421948972	0,552887846	0,301368173	0,03904645	0,438311603	0,227057295	0,520731111	0,527695395	0,397831668	0,960698102	0,705929186	1,029705877	1,322292782	1,167204144	1,380800577
FBLN5	-0,2930972710*	0,1672363260*	0,1258609450*	0,113409677	0,357291615	0,405240945	-0,352302061	-0,727626081	-0,840739424	0,295313319	0,747762893	0,350824195	-0,542708402	-1,022770094	-0,897386798	-0,252469734	0,195913976	-0,222681117	0,660216107	0,700877199	0,441176984	-1,070435117	-1,079168353	-1,054599455	-0,187510347	-0,059984525	-0,38770951	1,725317549	1,557659113	1,59055483	0,894356553	1,167960576	1,279246206
WNT5B	-0,0642016160*	0,1403790260*	-0,0761774100*	0,229194131	0,235249261	0,269777501	0,035537815	-0,167452771	0,004929803	-0,006351633	-0,200636503	0,377743725	-0,466613303	-0,332338446	-0,590069669	-0,306303432	0,059093372	-0,219277063	-0,710118022	-0,724716861	-0,804235281	-0,187681418	-0,168744662	-0,095958585	-0,310193103	-0,284651336	-0,170465008	1,40837956	1,360760498	1,434525045	1,070942289	1,108085893	1,054481642
PAG1	0,0025513680*	-0,1385293220*	0,1359779540*	0,187805014	-0,604986063	-0,35473115	0,227818728	0,709024596	0,072758268	-0,723943339	-0,519186361	-0,76639532	-0,18577164	0,291449113	0,226942281	-2,57238587	-3,148331489	-2,979549529	-1,585061228	-1,392824804	-1,009362503	1,040367164	0,993232934	0,768981286	-1,028397427	-1,176429101	-1,068308616	0,986288501	0,740792142	0,85781307	0,997049198	0,950946581	1,075162369
ERBB3	0,0031272560*	0,0651566870*	-0,0682839430*	-0,592973862	-0,577520962	-0,625177771	-1,576281807	-1,361813385	-1,427891655	-0,860464266	-1,115281111	-0,856640135	-1,400421029	-1,427130318	-1,422441506	-0,763445036	-0,688673709	-0,787695398	-0,631877063	-0,508638076	-0,6793944	-1,312547428	-1,090798504	-1,215691495	-0,767357601	-0,770512144	-0,731053302	1,151197359	1,143940018	1,042091015	0,890955081	0,925217323	1,022938882
NTN4	0,0798266820*	-0,1361247340*	0,0562980520*	-0,032826812	-0,202936651	-0,012665627	-0,482428079	-0,428925586	-0,530908511	-0,356815168	-0,571003689	-0,972323915	-0,313576153	-0,753952315	-0,4253547	-0,114686003	-0,255321728	-0,168105119	-0,147049325	-0,060580833	-0,188458391	0,016817303	-0,295795652	-0,354066126	-0,298314449	-0,477907732	-0,254701501	1,505784959	1,413600378	1,35375277	0,939784414	0,838585327	0,983202177
KLF5	0,0975071330*	-0,0489947710*	-0,0485123620*	-0,129644981	-0,264353571	-0,109772254	0,031698736	0,064590949	-0,14222778	-0,93353272	-0,764982673	-0,966320836	-0,55572582	-0,33144035	-0,376822528	-0,202145887	-0,499115556	0,007361815	0,589135101	0,814685679	0,779054065	-7,00659E-05	0,176319266	0,128545527	-0,326714075	0,161259542	-0,384265095	1,632938339	1,665164556	1,674008816	0,762543152	1,01736228	0,885129707
PPARG	-0,0168149890*	-0,0157504460*	0,0325654350*	0,354199516	0,194237823	0,161285383	0,043890246	0,102349876	-0,064824755	-0,682176026	-0,724032883	-0,996177126	-0,624223028	-0,591239616	-0,593182098	-0,151354943	-0,062185253	-0,09044014	1,05296929	1,012108333	0,925894572	0,292831302	0,33524448	0,215778349	0,172690721	0,063457588	0,129871709	1,179005461	1,228477454	1,22885459	0,896217493	0,825496006	0,87425168
EPHA6	-0,1112544340*	-0,0651799090*	0,1764343430*	0,167187476	0,196783068	0,344420635	0,159340745	0,425432135	0,400208962	0,179873832	0,335456301	0,125043745	0,16874095	0,50015353	0,476552372	-1,771333785	-1,683377272	-1,514595311	-1,40021493	-1,303886197	-1,507233278	0,464644244	0,467464965	0,301750887	-1,644363205	-1,301640979	-1,778689996	1,697734272	1,635582999	1,707782715	0,7621789	0,757495221	0,967303168
ULK2	0,0262348810*	-0,0536501860*	0,0274153050*	-0,539364165	-0,566051048	-0,313947826	-0,753164763	-0,629004492	-1,084769842	-0,970295222	-0,671006629	-1,157265446	-0,942298465	-0,720395341	-0,532796366	-1,421804833	-1,876304826	-1,580889427	-1,442463571	-1,6795291	-1,631862873	0,247041664	0,254717982	0,092852376	-2,905272515	-2,170296498	-2,3527211	1,248453017	1,240234587	1,18965147	0,628626597	0,961037097	0,773876066
NFIB	0,0964402430*	-0,1146867500*	0,0182465060*	-0,325862106	-0,435256235	-0,459227978	-0,81231744	-0,69376416	-0,843472154	-0,259876766	-0,328302296	-0,098629605	-0,277789613	-0,229490621	-0,080716698	0,007131846	-0,174244089	0,012873022	-0,072286777	-0,145982536	0,002027538	0,003968901	0,134190932	-0,109351728	0,125440166	0,053410942	0,060474309	0,747194014	0,754550728	0,663015369	0,669824301	0,75444211	0,78824551
PLCB1	-0,0259243320*	-0,1074991170*	0,1334234490*	-0,172916417	-0,282850284	-0,250382607	-0,45893615	-0,11081332	-0,469606701	-0,611636835	-0,466990024	-1,114257265	-0,250746127	-0,03837122	0,344580924	-0,48058434	-0,917389017	-0,624871688	0,067868459	-0,003005157	0,000210524	-0,191794899	0,04510828	0,00704994	-0,130189805	-0,252884241	-0,332563859	0,988185745	0,99776422	0,866305391	0,665107955	0,722103511	0,79503275
NIBAN2	-0,1653833770*	0,1715673260*	-0,0061839500*	0,34043278	0,40841153	0,402602595	0,67238927	0,563841887	0,649371578	0,321404044	0,315871452	0,511182722	0,441159952	0,380035308	0,230408306	0,289837708	0,482918893	0,32678687	0,565076485	0,643623127	0,330269005	0,216072305	0,222151818	0,25344604	0,150914687	0,259417723	0,263318325	-1,084226774	-1,175472545	-1,158794924	-0,756293725	-0,655609564	-0,849862177
CSF1	-0,0277355370*	0,0922052420*	-0,0644697050*	-0,671352068	-0,487891815	-0,53433146	-1,088130416	-1,221815106	-1,061339987	-0,188704212	-0,273314018	-0,314229635	-0,746653463	-0,765432764	-0,746157697	-0,176389835	-0,058093131	-0,257829983	-0,210286137	-0,3180262	-0,443542776	-0,449147817	-0,521627801	-0,627408645	-0,42381477	-0,430037128	-0,338229801	-1,429636362	-1,457521104	-1,631923272	-0,832670201	-0,68286173	-0,829433366
THBS1	-0,0087244490*	-0,0542173880*	0,0629418370*	0,398513688	0,180837964	0,404049723	0,587337111	0,74700836	0,601446394	-0,075895561	0,107466591	-0,711964367	0,591678697	0,777035654	0,880437492	0,501205724	0,17343451	0,501644514	-0,478932022	-0,525223355	-0,541951468	0,252925131	0,226315509	0,20250935	-0,038668858	-0,160107471	-0,0094828	-1,073499093	-1,20109429	-1,085610221	-0,782382047	-0,816443451	-0,78972819
GLI2	-0,1238418660*	0,0043722470*	0,1194696200*	0,626929507	0,575468072	0,684295068	0,825326254	0,711584546	0,817419487	-1,413930637	-1,059544368	-1,46269306	-0,061822946	0,170519366	0,133113679	0,284867176	0,398321468	0,32169239	0,63229626	0,519678102	0,50411431	0,450620043	0,555007227	0,442481476	0,024722341	-0,166786957	-0,033860263	-1,84753457	-1,58100252	-1,557638806	-1,113548097	-0,661076802	-0,737945949
MICAL2	0,0021260750*	-0,0054421430*	0,0033160680*	0,050344736	-0,121942065	-0,008117152	0,270679176	0,41453244	0,270133842	-0,740966524	-0,50598849	-1,02790291	0,350417245	0,583358959	0,655682444	0,607229564	0,402506739	0,561608553	1,237194623	1,285874954	1,173715124	0,017579302	0,095879014	-0,112033454	0,713661837	0,731851411	0,852668381	-0,777769345	-0,70229253	-0,744387575	-0,877737544	-0,824372169	-0,813546091
COL16A1	0,1679669950*	-0,0298983090*	-0,1380686860*	0,519297236	0,372874972	0,461471672	1,144935745	1,045290687	1,110912761	0,682382464	0,581890216	1,018720985	0,78683645	0,759309193	0,501142146	0,768905899	0,777722142	0,402099978	0,522321238	0,620809695	0,533814167	0,247610077	0,0294474	0,122787195	0,264406685	0,083994929	-0,129540206	-2,700441934	-2,453917071	-1,890911372	-0,734465954	-0,907470459	-0,957794673
ADAMTS12	0,0190490680*	-0,0376658490*	0,0186167810*	-0,087933269	-0,135245851	-0,096872822	0,156297687	0,193838136	-0,100243252	-0,398752278	-0,383484402	-0,510497047	-0,572074976	-0,318805441	-0,23352406	0,432603814	0,276455424	0,536238672	0,632872219	0,486244206	0,626883257	0,001281795	0,028793364	-0,06429667	0,453931386	0,412206629	0,296788074	-1,081084076	-1,058754758	-1,116525485	-0,953851558	-0,904012776	-0,80519634
NRARP	0,0161946540*	0,0680345690*	-0,0842292230*	-0,201981327	0,124394783	-0,016922726	0,555728691	0,546289407	0,20621921	-1,018567956	-1,372986223	-0,866302099	-0,265410502	-0,106490721	-0,28998778	0,560038364	0,635393747	0,53638105	0,458700086	0,609894277	0,56831253	0,023288826	0,142923695	0,353777797	0,712375664	0,715991553	0,764685602	-0,312315967	-0,636897527	-1,060586032	-1,255768943	-0,797549075	-0,936752407
CCN3	0,0452550020*	0,0307618390*	-0,0760168410*	1,12105297	1,199176702	1,006714578	0,70274147	0,855148924	0,87830415	-0,422209477	-0,381157834	-0,988882142	-0,359601661	-0,382134162	-0,507488786	-0,04844923	-0,123496613	-0,237114383	-0,474206372	-0,62037709	-0,490135019	1,026615717	1,143728918	0,979150695	-0,83020257	-0,924448274	-0,87057631	-1,535726997	-1,828068219	-1,598927671	-1,083249289	-0,868629915	-1,173196149
ACTA2	-0,0762329780*	0,0217509100*	0,0544820680*	0,519261181	0,706331658	0,604873748	1,338958743	1,210229454	1,368218126	-0,251001179	-0,731603339	0,020921027	0,143282887	0,061134177	0,222974588	0,300852413	0,424125307	0,372991577	1,11219719	1,06545264	1,051064352	-0,412994192	-0,721632881	-0,156113043	0,185308752	0,379290734	0,469975859	-1,281526513	-1,152516462	-0,993285975	-1,32314025	-0,897237956	-0,935614936
ZNF703	-0,0825806300*	0,2098205550*	-0,1272399250*	-0,177920065	0,077722211	-0,025955424	0,511005346	0,150367878	0,470478413	0,179729162	0,147941636	0,155358721	0,21242233	0,082010235	-0,085500046	0,080481216	0,294424511	0,245137929	-0,028728888	0,089052954	-0,215531954	-0,261237551	-0,339405901	-0,260898503	-0,149517209	-0,176861174	-0,061771923	-0,8391305	-1,032666712	-0,873581882	-0,930569243	-1,006755053	-1,265456874
RASGRF1	0,1739133300*	-0,1385178830*	-0,0353954470*	0,678744112	0,925159331	0,650506296	1,076515515	1,208232889	1,01891661	0,661945978	0,617198109	0,703729426	0,889560736	0,837990858	0,884957611	0,65319409	0,622698888	0,453653041	1,208993704	1,371160658	1,144561065	0,233363242	0,189273508	0,439235266	0,729792177	0,587216699	0,526600239	-3,043223218	-2,140013631	-2,871163944	-1,067348148	-1,137876146	-1,101690096
COL27A1	0,0051978030*	0,0330828220*	-0,0382806250*	0,014683124	-0,029130268	0,042716309	0,692681145	0,692991301	0,668045281	-0,030500087	-0,060703228	0,179132996	0,104342789	0,390642935	0,190620435	0,256811822	0,184756414	0,213419956	0,23922317	0,266359678	0,411342079	0,325137099	-0,019304185	0,077095034	0,230503152	0,087395668	-0,184155132	-1,867576948	-1,647230737	-1,824913465	-1,080215273	-1,101225144	-1,210244934
GPX1	-0,1689203440*	0,2546608370*	-0,0857404940*	0,593954697	0,772778609	0,583150173	1,582674996	1,306550004	1,627919232	0,749273556	0,627742659	1,334590108	1,112695214	0,908635712	0,722027608	0,538003137	0,944241268	0,547522139	0,746892988	0,65259237	0,464237985	0,213838145	0,078827189	0,369475719	0,528749545	0,660124958	0,745866803	-1,433259732	-1,626508573	-1,408825111	-1,195206787	-1,231644951	-1,539238233
PDCD1LG2	0,0714819060*	0,0464500360*	-0,1179319420*	0,477988854	0,337924978	0,471962744	0,313909215	0,592378637	0,568834814	-0,33028005	-0,332957987	-1,041517474	0,352346933	0,700018447	0,613315868	0,564074234	0,329165533	0,491182205	0,300907437	0,171440095	0,452563812	0,42642598	0,302469584	0,337203584	0,891327023	0,866197688	0,835969664	-0,721710185	-0,722225344	-0,844378482	-1,323191647	-1,518116369	-1,24633531
PDE4D	-0,0474438630*	0,0545258960*	-0,0070820330*	0,53349905	0,388432366	0,412698407	0,548559889	0,832046852	0,630584166	-0,126630628	0,200743084	-0,664627259	0,680756109	0,960054283	1,17344613	0,222404438	-0,184576982	0,055268621	0,146347903	0,329982918	0,231719616	0,325234856	0,423029539	0,07290169	0,725113804	0,734544089	0,776739501	-7,056643724	-5,970473323	-6,636980085	-1,574911818	-1,341167175	-1,571251361
C1QTNF1	-0,3436875770*	0,1509912530*	0,1926963240*	0,739030934	1,277222306	0,813000944	2,294893447	2,082964058	2,120042522	0,238282631	0,114206897	0,608311584	0,795626639	0,107368296	0,334465021	0,821471364	1,378956733	1,279597397	2,542600394	2,43550981	2,115802038	0,478422032	0,771279575	0,668516323	0,903354054	0,990155367	1,210137186	-2,781498362	-1,564825938	-1,956075038	-1,485633002	-1,632663034	-1,388527981
F3	0,0178914920*	-0,0034876580*	-0,0144038340*	-0,810190467	-0,85107955	-0,870042389	-1,077531909	-0,91596643	-0,994607134	-0,454998582	-0,398799936	-0,874384597	-1,223128827	-1,141439825	-1,072551402	0,397184791	0,154567739	0,300091643	-0,303567934	-0,413777586	-0,05698408	-0,766331829	-0,811590129	-0,811912332	0,725801992	0,85949418	0,823238159	-2,072847063	-2,308762853	-2,145935917	-1,659924488	-1,539055575	-1,570729067
SOX9	0,0466513360*	0,0451185120*	-0,0917698480*	0,58999005	0,555603642	0,597322053	1,159578972	1,241897788	1,14572047	-0,841460378	-0,749860389	-1,213775512	0,70206415	0,824215942	0,762437668	0,610351359	0,384237064	0,528242939	0,294263062	0,434651317	0,407897201	0,212655778	0,200791916	0,121619908	0,531477947	0,662873036	0,52980604	-1,177164822	-1,20930323	-1,295157969	-1,646834208	-1,592302067	-1,717298538
TBX3	0,0000175308*	-0,0016114980*	0,0015939670*	0,328664517	0,214561294	0,417988488	0,767930526	0,805136871	0,782500848	-0,413243408	-0,248585363	-0,703892155	0,67353089	0,85580179	0,841082578	0,545983222	0,303726925	0,553412435	0,463051294	0,329386014	0,529691407	0,481456883	0,333089603	0,291865256	0,640434513	0,686336578	0,636478624	-2,979315754	-2,967415005	-3,178230226	-1,705048028	-1,66297334	-1,684451391
COL13A1	-0,0613279250*	0,0495376540*	0,0117902710*	0,497914263	0,182557047	-0,101382904	1,007626327	0,985923565	0,906786472	0,275065074	0,290214568	0,456762473	0,113852918	0,228353174	-0,151308864	1,325021035	1,49733418	1,332186109	1,994427365	1,867187173	1,987813916	0,481067891	0,249463146	0,356690385	1,427806889	1,214547963	1,261372098	-0,954930865	-0,827558101	-1,275011242	-2,018961449	-1,668835362	-1,994006214
HIF1A	0,0866828610*	-0,0950795890*	0,0083967280*	-0,036068965	-0,158741172	0,055250674	-1,132381068	-0,9060292	-1,165629334	-1,077392	-0,850162622	-1,878863656	-1,023566133	-0,67797332	-0,653901961	-0,127959293	-0,489365945	-0,108171488	0,418280297	0,345047858	0,536851069	0,582334472	0,594572591	0,49001279	-0,029417769	0,019567373	-0,06454208	-2,078232024	-2,135238674	-2,158478289	-2,135664114	-1,986828984	-1,989634091
ANOS1	0,0151859160*	-0,2804110930*	0,2652251780*	-0,960452754	-1,063453799	-0,904734023	-0,478611154	0,143904937	-0,121306673	-1,233383586	-1,285213714	-1,453604285	0,110324111	0,30318723	0,405017495	-0,460639143	-0,351613806	-0,130837207	-0,122390271	-0,291042463	-0,04705086	1,301071679	1,43258006	1,429098307	0,911827514	0,894549228	0,490045689	-1,978053706	-0,824595175	-1,431477954	-2,267150846	-2,361155169	-1,673911851
RUNX2	-0,0208603000*	-0,0379475030*	0,0588078030*	-0,02984106	-0,09177667	-0,056258207	0,046346068	0,020599698	0,023300827	-1,093365982	-0,969475939	-1,32462532	-0,541426137	-0,494984825	-0,359786087	-0,102713445	-0,346324756	-0,183937731	-0,616256544	-0,554483631	-0,809445485	-0,268643672	-0,163878231	-0,217417115	-0,179036953	-0,319026553	-0,279551997	-1,229458635	-1,158911443	-1,437652573	-2,342118901	-2,108104043	-2,070704816
JAG1	0,1771884750*	-0,1291893830*	-0,0479990920*	0,166065479	0,322913255	0,441386405	1,628071199	1,797616876	1,659951503	0,046683985	0,153794367	-0,311334614	1,519588251	1,66342092	1,651785853	0,802154635	0,360258339	0,813846815	0,709009023	0,406913066	0,636059346	0,625400775	0,601577098	0,511726633	0,712017038	0,634790486	0,620683773	-1,427400268	-1,575351582	-1,217529014	-2,328836348	-2,495904133	-2,337433672
WNT5A	0,0872904880*	-0,1190790660*	0,0317885780*	0,396385659	0,305148091	0,517061547	0,417021702	0,537609299	0,291643181	-0,743042796	-0,596976751	-1,306198448	0,000894451	0,155028346	0,325903086	0,014746941	-0,404276885	-0,100358275	-0,45856199	-0,498586117	-0,583541693	0,668600507	0,671319416	0,618582437	0,101652802	-0,022902478	0,092316611	-2,002314421	-2,035283636	-2,125683104	-2,460326221	-2,472164998	-2,509986804
PLXNB3	-0,1743685880*	0,2754303840*	-0,1010617960*	0,058440196	0,253848302	0,615778923	0,544614075	0,367963289	0,751049363	-1,066121537	-0,86608666	-1,030237125	-0,541745879	-0,395052401	-0,550444122	-0,098423713	-0,150867287	-0,144242641	-0,313422063	-0,009371635	-0,268238055	-0,178468027	-0,23191176	-0,321017354	-0,705877093	-0,7655893	-1,083132865	-1,089496279	-1,154660018	-0,715275611	-2,608460961	-2,403451581	-2,636944985
IL6	0,0152794900*	-0,0104837460*	-0,0047957440*	-0,426047966	-0,161956282	-0,398446272	0,534696769	0,530449493	0,488383382	0,18929465	0,080577198	0,199674823	-0,122781491	-0,178338694	-0,279788525	0,78093884	0,989521885	0,860559937	1,14457773	1,600207658	1,268187448	0,527904105	0,481089405	0,592113089	1,299533222	1,285241626	1,196616056	-4,198126743	-4,575986037	-4,605849732	-2,90919743	-2,645791071	-2,751486986
TNC	0,0858491220*	-0,0681316220*	-0,0177175000*	1,428466451	1,180678314	1,517082599	3,010577378	3,099853127	2,90061512	-1,750864127	-1,519039238	-2,179006341	1,74066292	1,882997363	2,004026926	0,050966628	-0,156241111	0,163126061	1,355777713	1,084827365	0,945690297	0,659507147	0,778879469	0,693034613	0,461350067	0,496354697	0,531735247	-2,597212986	-2,713397254	-2,988552047	-2,46659614	-2,840226749	-3,197404094
FMN1	0,0988460110*	-0,0739494630*	-0,0248965480*	0,742335599	0,425438087	0,650233015	0,014317295	0,385960969	-0,067448576	-0,323035239	-0,133702273	-1,071776572	0,735765962	1,076540859	1,574985688	0,724748344	0,147986721	0,756589282	0,262498865	0,37848531	0,43047659	0,406343275	0,691721816	0,257440341	0,768010418	0,646994678	0,914041794	-2,138998491	-2,16628614	-2,567331759	-3,392176057	-2,870880728	-2,403140396
NPTX1	-0,0026884400*	0,0242788440*	-0,0215904040*	-0,436872769	-0,471411964	-0,424736942	0,515461761	0,454728457	0,469754874	-1,029763751	-1,084559266	-1,031367359	0,531412614	0,468060834	0,44807202	-0,257011011	-0,252361543	-0,273444344	0,385124778	0,495651882	0,326918941	-0,731053516	-0,77981051	-0,762905022	0,223248288	0,081620349	0,104831586	-3,160001004	-3,267693826	-3,231246415	-3,008820119	-3,004688669	-2,932016248
KIF26B	-0,0073222800*	0,2417793410*	-0,2344570600*	0,190431923	0,266157474	0,51273224	1,250482463	1,457481957	1,290183824	-1,837121564	-0,913066153	-1,755686563	-1,024939077	-1,448505696	-0,537691459	0,725438646	0,125014051	0,785820541	1,565185507	1,479982807	1,34297822	1,153711996	1,418332678	1,246543178	0,751647739	0,803764172	0,865070625	-0,871330438	-0,954724771	-0,77203438	-3,034896696	-3,330662108	-3,009941461
FST	-0,1715422720*	0,0715977920*	0,0999444800*	0,861945648	1,018967727	0,668813618	1,117352957	1,18453387	1,116661181	-0,674841168	-0,808940248	-0,253303516	-0,617190556	-0,594570849	-0,70043413	0,813760002	1,124805422	0,782728215	1,928965988	2,237340489	1,952651093	0,374068963	0,347897691	0,479277245	1,479229094	1,559535349	1,560034907	-3,139867773	-2,857972902	-2,831235447	-3,876423891	-3,626326621	-3,610460556
NRP1	0,0118834910*	-0,0521727730*	0,0402892820*	0,282765195	0,173802695	0,380687581	1,225591811	1,29110884	1,140974401	-1,434488235	-1,207079134	-1,853425563	0,174816152	0,369750143	0,408048545	0,464320751	0,090943045	0,452653812	0,978061212	0,882271717	0,96741904	-0,000309782	-0,024393371	-0,079267558	0,628535398	0,660469012	0,609259722	-1,317998	-1,281870495	-1,30403458	-3,921216952	-3,931723262	-3,940731866
IRF6	-0,0096746030*	-0,2172885120*	0,2269631140*	0,599411513	1,090444358	0,382031248	0,350472279	0,632920514	0,61339379	0,578837025	0,246223478	0,413299567	-0,079774251	0,118365307	-0,050942098	-0,082525829	0,559505683	0,200227534	0,76312926	0,603010678	0,518416778	0,673009542	0,485165396	0,497928138	0,363640355	0,26551401	0,519361549	-1,82708488	-1,985125011	-1,885049698	-3,566843429	-3,557754259	-5,126850694
STC1	0,1015880560*	-0,0673755150*	-0,0342125410*	1,04696109	0,991437369	1,066591593	3,622019149	3,642724405	3,553696544	-1,92070559	-1,59689594	-1,904858931	2,158210176	2,268352226	2,279764265	0,970490961	0,76318446	0,874604016	2,783096084	2,761029684	2,766963078	0,900433013	1,007177696	0,82877523	2,749661266	2,717461781	2,759174113	-3,579707559	-6,305008189	-5,062488611	-3,868804699	-4,091041075	-4,898297248
EPGN	0,0252232570*	-0,0446255170*	0,0194022600*	2,071287681	1,81346539	2,24682979	1,5533398	2,030060806	1,701566224	-2,527499637	-2,239348294	-3,878435309	0,722072542	1,112393504	0,933806912	-3,938161591	-6,715741071	-4,672489993	-1,122723466	-1,471947905	-1,247719556	2,070161137	2,024039979	1,678131293	-5,405836065	-5,424770243	-5,067829211	-2,887657125	-3,023879146	-3,400879291	-5,49868236	-4,390057517	-4,033154533
SNAI2	0,1185568080*	-0,0734909650*	-0,0450658430*	0,223639126	0,155919717	0,27147873	1,060536233	1,160590967	1,054293183	-0,728233202	-0,693930169	-1,135437726	0,679243618	0,754559236	0,719503188	0,461952289	0,338080693	0,325807619	0,489941035	0,455777498	0,541866357	0,722847093	0,684188034	0,556018155	0,749483783	0,775977251	0,721146854	-3,183701777	-3,362514054	-3,241985001	-5,533099428	-5,752279245	-6,221840007
CDH4	-0,1341065320*	0,1695286390*	-0,0354221070*	0,807894241	0,917029237	0,942936739	1,652764293	1,439153696	1,588718644	0,066403039	-0,174665565	0,299179429	1,493600336	1,492152756	1,36178165	0,70165972	0,736551992	0,635118372	1,409095216	1,566966329	1,305320017	0,372516617	0,347884097	0,400161332	0,951862066	0,868658476	0,819420535	-2,241287028	-2,236646513	-2,328583378	-5,785198067	-6,065615515	-6,412319529
PAK3	0,1077597260*	-0,1201286430*	0,0123689180*	1,4647734	1,345081357	1,500327816	1,603150187	1,788867776	1,695069285	0,101987158	0,212722202	0,02936503	1,612298169	2,093332931	2,23346255	0,072954504	-0,366418062	-0,238088145	0,690468424	1,011241683	0,636889335	0,119568912	0,329460491	0,051493611	0,894306381	0,630607084	0,686524124	-0,746173782	-1,266182368	-1,504354808	-8,133303005	-5,80228574	-5,300992847
IL1B	-0,0756213080*	0,0489865110*	0,0266347960*	-0,099076636	-0,097559771	-0,005003659	2,460892026	2,463560057	2,460661359	0,523253799	0,656370254	0,378238578	2,538846445	2,533941133	2,472339832	2,173738224	2,169613494	2,166195922	3,828176088	3,864731295	3,775616729	1,552927971	1,524537014	1,507980839	3,332736142	3,381512751	3,419129016	-8,090797208	-9,520641954	-8,808637093	-7,315764011	-7,437919374	-8,64444573
AJAP1	-0,0553807720*	0,0802482110*	-0,0248674390*	1,219308394	1,158049065	1,321033373	1,696002453	1,69184617	1,676926593	0,757700996	0,644262278	0,530441242	1,56411907	1,652775692	1,737441478	1,170994899	1,14560175	1,290497486	1,917120937	1,856467529	1,947043109	1,139996547	1,03774009	1,090163343	1,858542001	1,819269358	1,745611146	-2,719395211	-3,040025479	-2,823001751	-8,110030378	-8,100941208	-8,085075143
