# Supplementary material for: Concurrence of FGFR1 mutations modulates oncogenesis in glioneuronal tumors
Source: EMBO J. 2025 Oct 31;44(24):7513–40. doi: 10.1038/s44318-025-00600-3 (PMC12705663; doi:10.1038/s44318-025-00600-3)
Supplement: Supplementary file 10 — Source data Fig. 7 [file 44318_2025_600_MOESM10_ESM.zip › Figure 7/7C/rtable for validation.csv]

Mutant	Experiment	ddCt SOX9	ddCt WNT5A	ddCt NRP1	ddCt GLI2	ddCt HIF1A	ddCt FN1	ddCt THBS1	ddCt SEMA3E
Parental	1	0,036666667	-0,01	0,003333333	0,046666667	-0,026666667	-0,156666667	-0,02	-0,01
Parental	1	0,026666667	0	0,013333333	-0,033333333	-0,006666667	0,433333333	0,02	0,05
Parental	1	-0,063333333	0,01	-0,016666667	-0,013333333	0,033333333	-0,276666667	0	-0,04
R661P_1	1	2,566666667	3,283333333	4,263333333	0,646666667	1,533333333	-2,726666667	2,186666667	-2,43
R661P_1	1	2,726666667	3,293333333	4,063333333	0,606666667	1,473333333	-2,446666667	2,186666667	-2,42
R661P_1	1	2,266666667	3,383333333	4,233333333	0,376666667	1,513333333	-2,576666667	2,076666667	-2,43
R661P_2	1	1,886666667	2,16	1,9	1,573333333	1,23	-2,64	1,773333333	-1,833333333
R661P_2	1	1,966666667	2,08	1,89	1,013333333	1,21	-2,6	1,723333333	-1,953333333
R661P_2	1	1,826666667	2,05	1,84	1,033333333	1,22	-3,14	1,603333333	-1,903333333
Parental	2	-0,01	-0,003333333	-0,006666667	0,05	0,016666667	0,21	-0,05	0,02
Parental	2	-0,1	-0,003333333	0,043333333	0,04	-0,013333333	-0,47	-0,04	0,08
Parental	2	0,11	0,006666667	-0,036666667	-0,09	-0,003333333	0,26	0,09	-0,1
R661P_1	2	2,093333333	3,34	2,126666667	0,253333333	1,62	-2,156666667	1,963333333	-2,426666667
R661P_1	2	2,013333333	3,23	2,146666667	0,623333333	1,66	-2,106666667	1,973333333	-2,436666667
R661P_1	2	2,093333333	3,1	2,166666667	0,433333333	1,67	-2,016666667	2,053333333	-2,466666667
R661P_2	2	1,86	2,066666667	1,383333333	0,8	1,446666667	-1,42	0,75	-2,12
R661P_2	2	1,87	2,146666667	1,233333333	0,79	1,516666667	-2,05	0,63	-1,91
R661P_2	2	2,06	1,966666667	1,373333333	0,55	1,446666667	-2,2	0,78	-1,96
