# Supplementary material for: Concurrence of FGFR1 mutations modulates oncogenesis in glioneuronal tumors
Source: EMBO J. 2025 Oct 31;44(24):7513–40. doi: 10.1038/s44318-025-00600-3 (PMC12705663; doi:10.1038/s44318-025-00600-3)
Supplement: Supplementary file 10 — Source data Fig. 7 [file 44318_2025_600_MOESM10_ESM.zip › Figure 7/7C/README Fig 7C.txt]

EXPERIMENT: RT-qPCR validation of RNAseq

RT-qPCR validation of key genes, comparing RNA levels in R66P1 clones vs Parental HOG cells.
	
In the table, the following categories are presented: 	
Mutant: different conditions analyzed (Parental, R661P_1, R661P_2)	
Experiment: 2 independent experiments has been measured (the experiment has been considered in the statistic test in case it accounts for variability to the factor analyzed). 3 replicates for each experiment. 	
Expression of genes (SOX9, WNT5A, NRP1, GLI2, HIF1A, FN1, THBS1, SEMA3E): values normalized against the control condition (Parental). 
